# Supplementary material for: MicroRNA profile of extracellular vesicles released by Müller glial cells
Source: Front Cell Neurosci. 2024 Jan 18;17:1325114. doi: 10.3389/fncel.2023.1325114 (PMC10832456; doi:10.3389/fncel.2023.1325114)
Supplement: Supplementary file 2 [file Table_1.XLSX]

## Sheet: Table S1
Supplementary table S1:
Antibody target	Host	Dilution	Source
Monoclonal anti-β-actin	Mouse	1:5000	Sigma Aldrich
			A2228
Monoclonal anti-CD9 antigen	Rabbit	1:2000	Abcam
			Ab92726
Monoclonal anti-CD63 antigen	Mouse	1:1000	Abcam
			Ab8219
Monoclonal anti-ALIX	Mouse	1:1500	Abcam
			Ab117600
Monoclonal anti-Calnexin	Rabbit	1:1000	Abcam
			Ab10286
Polyclonal anti-Calreticulin	Rabbit	1:1000	Abcam
			Ab2907
Monoclonal anti-CD44	Rabbit	1:750	Abcam
			Ab189524

## Sheet: Table S2
Supplementary table S2:
microRNA	Sequence	F 5'	R 5'
HSA-MIR-21-5P	UGUCGGGUUAGCUUAAGAGCUA	GCAGTAGCTTATCAGACTGATG	GGTCCAGTTTTTTTTTTTTTTTCAAC
HSA-MIR-23B-3P	UGGAAUGACUGACUGAUGCCAA	AGATCACATTGCCAGGGAT	TCCAGTTTTTTTTTTTTTTTGTGGT
HSA-MIR-29B-3P	UCAGCACCAUUUGAAAUCGGUAA	CAGTAGCACCATTTGAAATCAG	GGTCCAGTTTTTTTTTTTTTTTAACAC
HSA-MIR-125B-5P	UCCCUGAGACCCUUUAACCUGUGA	CAGTCCCTGAGACCCTA	GTCCAGTTTTTTTTTTTTTTTCACAA
HSA-MIR-30A-5P	UGUAAACAUCCUCGACUGGAAG	GCAGTGTAAACATCCTCGAC	TCCAGTTTTTTTTTTTTTTTCTTCCA
HSA-MIR-127-3P	UGAGAUUUACUUGGCAUUUCC	ACACTCCAGCTGGGTCGGATCCGTCTGAGC	GGTCCAGTTTTTTTTTTTTTTTACACA
HSA-MIR-181A-5P	UACCGACCGGAGAACUGAUGUU	CGCAACATTCAACGCTGTC	GGTCCAGTTTTTTTTTTTTTTTACACA
cel-mir-39	UCACCGGGUGUAAAUCAGCUUG	UCACCGGGUGUAAAUCAGCUUG	Universal PCR reverse primer (Norgen Biotek Corp.)

## Sheet: Table S3
Supplementary table S3:
	MIO1	MIO2	MIO3	EV1	EV2	EV3
Total raw reads	555393	5950940	1941970	11591624	9803483	8277500
Quality score (FastQC)	Passed	Passed	Passed	Passed	Passed	Passed
Number of alignments to miRbase	527623	5765467	1865497	10821587	8501356	7217571
Percentage of alignments	95	96.9	96.1	93.4	86.7	87.2
Number of reads assigned to miRNAs	396025	3990900	1252144	1225541	2038635	3134561
Mean assigned reads (+/-SD)	1879689.7 (1533219.2)			2132912.3 (782200.1)
Number of identified miRNAs	586	1058	811	431	427	329
Number of miRNA with read=1	133	164	159	11	9	23

## Sheet: Table S4
	Supplementary table S4:
Number	miRNA	MIO1	MIO2	MIO3	EV1	EV2	EV3
		Normalized read count	Normalized read count	Normalized read count	Normalized read count	Normalized read count	Normalized read count
1	HSA-LET-7A-5P	18.3748	18.0574	17.8525	17.7772	16.4295	17.1226
2	HSA-MIR-125B-5P	17.6758	17.8443	17.9843	15.4282	16.4262	17.0638
3	HSA-MIR-21-5P	15.6333	14.4071	14.2248	17.9486	17.5429	17.6481
4	HSA-MIR-16-5P	16.351	15.9677	15.8507	17.3758	17.446	17.769
5	HSA-LET-7B-5P	17.2557	17.6468	17.9937	17.7876	16.6064	17.5003
6	HSA-MIR-125A-5P	15.9253	16.513	16.7549	13.9454	15.368	16.1148
7	HSA-LET-7F-5P	16.1132	15.4793	15.1377	17.0193	16.1122	16.9191
8	HSA-MIR-342-3P	15.4546	16.3496	16.5686	15.7012	16.484	16.464
9	HSA-MIR-127-3P	15.3429	15.8913	16.2853	13.5181	13.4115	12.8201
10	HSA-MIR-92A-3P	15.1588	15.8642	16.0506	12.3618	13.4012	13.2039
11	HSA-LET-7I-5P	16.3032	15.9855	16.3466	16.6978	15.894	16.4767
12	HSA-MIR-221-3P	16.2638	15.4012	15.3139	14.3762	13.9269	13.8364
13	HSA-MIR-30D-5P	14.1098	15.4973	15.7495	14.1836	14.7058	13.953
14	HSA-MIR-9-5P	14.6702	14.0281	14.0284	15.4728	13.8182	15.4268
15	HSA-LET-7E-5P	14.3124	15.0002	15.2261	13.288	12.8725	13.2445
16	HSA-MIR-92B-3P	13.9824	14.9019	15.345	12.4873	13.3597	12.7832
17	HSA-LET-7C-5P	15.8004	15.2143	15.5382	16.2275	14.4191	15.3921
18	HSA-MIR-409-3P	14.5256	14.9622	15.0468	13.3184	13.6141	14.2622
19	HSA-MIR-181A-5P	15.3866	14.4793	15.0337	13.0463	11.6684	11.0436
20	HSA-MIR-191-5P	13.3164	14.6196	14.7076	13.4168	14.704	14.2942
21	HSA-MIR-23A-3P	15.2203	14.6048	14.256	13.5709	13.7301	13.2317
22	HSA-MIR-25-3P	14.3161	14.7474	15.0225	13.9176	13.8689	13.6372
23	HSA-MIR-148A-3P	11.1688	9.66477	9.67021	14.6864	14.245	14.4123
24	HSA-MIR-103A-3P	13.9645	14.4696	14.5733	12.3041	13.27	12.8106
25	HSA-MIR-99B-5P	13.0758	14.3655	14.456	13.1867	12.254	13.572
26	HSA-MIR-26B-5P	15.14	13.8564	13.6492	13.3159	13.9798	14.2278
27	HSA-MIR-204-5P	14.8196	13.9779	14.0588	11.8695	12.0108	12.568
28	HSA-MIR-379-5P	13.0294	12.2519	12.2274	13.2615	13.0372	14.3518
29	HSA-MIR-382-5P	14.5786	13.8631	14.0297	14.0309	13.1066	14.39
30	HSA-MIR-27B-3P	14.2731	13.1362	13.0765	13.4698	13.5622	14.3611
31	HSA-MIR-432-5P	12.548	13.114	13.6418	13.9451	13.02	14.3231
32	HSA-MIR-93-5P	13.4874	14.0233	14.1698	12.9342	13.4835	13.7369
33	HSA-MIR-26A-5P	14.8423	13.9934	13.9466	14.2171	14.4355	13.4557
34	HSA-MIR-24-3P	14.5799	13.8745	13.7842	12.6993	13.8269	12.8506
35	HSA-MIR-151A-3P	12.4154	12.9838	13.2138	13.982	14.0922	14.1211
36	HSA-MIR-100-5P	14.1175	13.7467	13.6528	15.4642	13.5461	14.2584
37	HSA-MIR-423-3P	12.3457	13.6802	13.852	11.4813	10.8609	10.5979
38	HSA-MIR-320A	11.8058	13.6826	13.7804	10.8836	12.9649	11.4587
39	HSA-MIR-30A-5P	14.383	14.0644	14.1016	14.4652	14.3087	13.6536
40	HSA-MIR-10B-5P	11.132	10.7071	10.684	12.8916	13.2733	13.7469
41	HSA-MIR-23B-3P	14.1179	13.431	13.2484	12.1959	11.9914	11.7515
42	HSA-MIR-29A-3P	13.2833	13.0906	13.2238	15.0978	14.1875	13.6238
43	HSA-MIR-134-5P	12.7739	13.4488	13.7863	12.8371	13.5229	13.2607
44	HSA-MIR-370-3P	11.4789	13.181	13.6921	11.1666	12.2317	13.0794
45	HSA-MIR-181B-5P	13.5695	13.2671	13.3521	12.4657	11.2943	10.9863
46	HSA-MIR-101-3P	9.75899	8.5636	8.93059	12.4016	12.9338	13.1499
47	HSA-MIR-99A-5P	13.4246	12.6364	12.5315	15.0661	12.4297	12.8539
48	HSA-MIR-222-3P	13.7483	12.9609	12.8728	12.0102	10.8909	10.988
49	HSA-MIR-15B-5P	13.312	12.9359	13.1625	9.47159	9.86699	10.3127
50	HSA-LET-7G-5P	14.0868	13.1917	13.3144	12.8258	12.8573	12.7155
51	HSA-MIR-493-5P	12.9549	12.7608	12.7733	9.57125	10.1335	8.66552
52	HSA-MIR-411-5P	8.76563	8.15233	8.12419	12.5307	11.7401	12.9985
53	HSA-MIR-10A-5P	11.1253	10.9542	10.7588	12.6354	12.5901	12.9777
54	HSA-MIR-361-5P	12.4429	12.7663	12.6576	11.3856	12.4209	11.3399
55	HSA-MIR-423-5P	10.3122	12.7935	12.9854	13.3105	12.1749	11.9952
56	HSA-MIR-27A-3P	11.5208	10.255	10.1658	11.9222	12.0278	12.8247
57	HSA-MIR-485-3P	11.4165	12.4479	12.8391	7.61206	10.1646	10.4889
58	HSA-MIR-143-3P	10.0935	9.57548	9.60223	12.1247	12.8543	12.0459
59	HSA-LET-7D-5P	12.8187	12.4816	12.3602	10.7718	11.0738	11.0918
60	HSA-MIR-323A-3P	12.5793	12.4955	12.5056	11.2916	11.3791	11.6981
61	HSA-MIR-381-3P	11.1949	10.9114	11.1234	12.9558	12.7968	12.3773
62	HSA-MIR-106B-3P	11.045	12.1835	12.5091	10.7363	9.54425	8.46888
63	HSA-MIR-654-3P	13.0554	12.7584	12.8919	13.3219	12.8344	12.5813
64	HSA-MIR-28-3P	11.6158	12.3815	12.6368	11.8492	11.6258	12.1703
65	HSA-MIR-376A-3P	8.55988	7.67965	7.51238	11.2221	12.4859	11.5809
66	HSA-MIR-140-3P	10.282	11.4331	11.6033	11.3615	12.6469	10.9079
67	HSA-MIR-671-5P	10.8897	11.9309	12.0727	8.82794	10.2174	8.00953
68	HSA-MIR-181A-2-3P	11.9412	11.9605	12.3836	11.2418	10.3227	9.35894
69	HSA-MIR-30E-5P	11.8741	9.95224	9.8596	11.8492	12.2172	11.9336
70	HSA-MIR-376C-3P	9.32266	7.83028	7.4548	10.5581	12.1922	10.4732
71	HSA-MIR-339-5P	9.97792	11.7227	11.9884	11.2544	9.62044	9.49602
72	HSA-MIR-197-3P	9.39206	11.4778	11.8318	9.17314	8.77718	6.54128
73	HSA-MIR-92B-5P	8.16983	11.3525	12.0547	10.0682	9.37363	11.1653
74	HSA-MIR-323B-3P	11.1851	11.4408	11.3277	8.88403	8.64024	9.24647
75	HSA-MIR-148B-3P	12.02	11.4841	11.5604	10.5021	10.7924	11.1045
76	HSA-MIR-128-3P	11.6302	11.5198	11.4671	11.8214	11.51	11.7384
77	HSA-MIR-744-5P	8.74809	11.2198	11.4887	8.35894	9.24511	8.82273
78	HSA-MIR-138-5P	11.8659	10.9848	10.6216	8.85371	10.3338	7.44435
79	HSA-MIR-484	10.0077	11.0982	10.8758	6.58083	8.49199	6.63474
80	HSA-MIR-574-3P	9.42554	11.258	11.636	9.48484	10.7327	10.3477
81	HSA-MIR-328-3P	8.34337	11.0856	11.6846	7.90608	8.98941	10.1957
82	HSA-MIR-485-5P	8.67573	11.0619	11.5372	8.65113	9.03214	9.25533
83	HSA-MIR-486-5P	8.43391	10.81	11.3446	11.2563	11.3824	11.1936
84	HSA-MIR-9-3P	5.15191	5.28064	5.1026	9.7075	10.9847	10.9014
85	HSA-MIR-299-5P	11.3129	10.7703	10.4609	6.72183	7.66281	6.72251
86	HSA-MIR-152-3P	11.4192	10.6951	10.7226	10.3798	11.3153	11.3288
87	HSA-MIR-224-5P	10.6974	10.9997	11.1106	8.58498	10.1088	9.63596
88	HSA-MIR-3615	7.47203	10.8005	11.262	9.21748	9.20645	8.01302
89	HSA-MIR-361-3P	10.3934	11.0546	11.1257	10.3293	10.4184	10.7095
90	HSA-MIR-487B-3P	11.3997	11.0951	10.915	11.229	9.97279	10.8286
91	HSA-MIR-186-5P	11.9001	10.6115	10.3684	10.8417	10.4884	8.99477
92	HSA-MIR-320C	8.29588	8.88795	9.16407	11.1025	11.2917	10.6323
93	HSA-MIR-767-5P	10.6128	10.6915	11.1756	8.46973	9.33489	2.20893
94	HSA-MIR-125B-2-3P	10.5433	10.8586	10.9841	10.0616	10.1818	8.06095
95	HSA-MIR-30C-5P	11.8268	10.6437	10.5129	11.3325	10.0413	9.09848
96	HSA-MIR-30A-3P	11.3129	10.8498	11.0328	11.6466	11.4034	11.2955
97	HSA-MIR-185-5P	9.88469	10.2051	10.1545	7.22668	11.1166	10.2253
98	HSA-MIR-431-5P	11.2205	10.6562	10.6018	9.67895	9.35523	8.69185
99	HSA-MIR-1307-3P	7.59485	10.5511	11.2281	9.35734	8.6067	10.0023
100	HSA-MIR-1180-3P	9.83572	10.6105	11.0255	9.04926	8.92737	7.60078
101	HSA-MIR-105-5P	10.4378	10.5953	10.6714	9.55249	8.72604	7.87809
102	HSA-MIR-494-3P	11.357	10.6228	10.1725	10.7153	11.0402	9.84694
103	HSA-MIR-22-3P	11.2675	10.2256	10.0344	8.35894	9.80427	7.3702
104	HSA-MIR-382-3P	7.1368	7.37101	7.51238	11.4928	10.3759	10.4566
105	HSA-MIR-182-5P	8.817	8.31217	8.18742	10.3939	10.2062	10.743
106	HSA-MIR-155-5P	10.9446	10.9252	10.9336	12.0004	10.9399	10.0841
107	HSA-MIR-99B-3P	9.28667	10.5232	11.0328	9.43792	9.02158	9.43626
108	HSA-MIR-149-5P	10.2942	10.3379	10.6491	8.79107	7.45237	7.94531
109	HSA-MIR-425-5P	10.4542	10.4809	10.4499	11.1302	9.79189	8.3416
110	HSA-MIR-320B	9.35778	10.2032	10.2821	10.2146	10.6853	9.86826
111	HSA-MIR-369-3P	8.9302	7.02973	6.36763	10.4808	10.2109	10.2528
112	HSA-MIR-203A	5.52579	6.4943	6.88619	11.6333	9.47003	9.38607
113	HSA-MIR-130B-5P	10.8976	9.11038	9.10915	2	5.17348	4.75827
114	HSA-MIR-532-5P	9.19903	9.71053	10.0393	10.2461	10.1433	10.5471
115	HSA-MIR-29C-3P	7.18973	5.77528	5.89141	10.5103	10.4216	9.56056
116	HSA-MIR-335-5P	2	2.3293	2	7.45931	10.0693	9.73109
117	HSA-MIR-210-3P	9.00594	9.9455	9.87614	7.51205	7.80267	6.39934
118	HSA-MIR-218-5P	10.33	9.22485	9.01767	9.83974	9.88109	10.3545
119	HSA-MIR-126-3P	7.63357	6.37458	6.16712	10.1391	10.0805	9.70977
120	HSA-MIR-29B-3P	8.31982	6.28254	6.13082	10.2977	10.194	9.59585
121	HSA-MIR-98-5P	10.9975	9.75744	9.38053	10.4675	9.21389	8.83853
122	HSA-MIR-889-3P	5.95065	5.95299	5.3751	9.88792	10.2257	8.57409
123	HSA-MIR-369-5P	8.96097	8.19082	7.9476	10.6119	9.44337	10.1608
124	HSA-MIR-543	10.6463	8.4241	8.39299	7.79343	6.98006	2
125	HSA-MIR-941	7.84632	9.70256	10.3047	7.63602	7.47733	7.38103
126	HSA-MIR-107	9.53186	9.71141	9.60885	6.33956	7.41411	7.53926
127	HSA-MIR-340-5P	7.38393	6.07872	5.70643	8.91863	10.1008	8.81875
128	HSA-MIR-493-3P	10.4487	9.61941	9.99704	7.30349	8.77718	8.86385
129	HSA-MIR-664A-5P	7.18973	8.07488	8.30613	8.29266	8.97852	9.89117
130	HSA-MIR-409-5P	9.90857	9.53516	9.25964	8.08208	7.32067	6.65273
131	HSA-MIR-708-5P	9.91644	9.82588	9.80016	9.24889	9.7374	8.5479
132	HSA-MIR-221-5P	9.844	9.69811	9.70149	9.245	8.64851	6.92109
133	HSA-MIR-500A-3P	7.38393	8.84515	9.15506	8.74775	8.22726	9.85861
134	HSA-MIR-25-5P	7.33777	9.41676	9.88162	8.19121	6.07497	6.76448
135	HSA-MIR-7-5P	9.60188	8.87067	8.82661	8.85881	8.93189	9.89401
136	HSA-MIR-15A-5P	10.1142	8.40458	8.40064	7.11179	9.29158	9.51212
137	HSA-MIR-374A-5P	9.38072	6.68613	6.54365	9.99137	9.97608	8.12678
138	HSA-MIR-1185-1-3P	9.04955	9.43718	9.18193	5.68652	8.93864	8.75566
139	HSA-MIR-342-5P	9.51121	9.41784	9.42992	7.83542	7.38143	8.83263
140	HSA-MIR-365B-3P	8.89875	9.14739	8.73284	6.58083	2	2.20893
141	HSA-MIR-365A-3P	8.74809	9.14869	8.7449	6.62938	2	2
142	HSA-MIR-132-3P	10.1005	9.32053	9.09508	8.38037	9.10801	8.00254
143	HSA-MIR-6087	4.30573	6.10045	6.81933	10.5423	9.42905	8.50399
144	HSA-MIR-452-5P	8.27154	7.66514	7.958	6.15292	9.78065	8.06767
145	HSA-MIR-324-3P	7.77883	9.11172	9.41867	6.58083	5.01207	6.69674
146	HSA-MIR-21-3P	9.15977	9.32399	9.25543	7.94496	7.83199	8.54309
147	HSA-MIR-142-3P	2	2	2.53252	9.09319	9.39834	8.74102
148	HSA-MIR-30C-2-3P	8.0604	9.19613	9.65751	7.48592	7.00602	7.53926
149	HSA-MIR-329-3P	9.91644	8.95805	8.53867	8.2851	7.8076	9.0296
150	HSA-MIR-130B-3P	8.94567	8.48318	8.16963	7.48592	9.63853	9.0018
151	HSA-MIR-1271-5P	7.91079	8.99767	9.07612	7.02373	6.05853	2
152	HSA-MIR-20A-5P	9.88469	8.30048	7.87263	7.14556	8.829	2.3914
153	HSA-MIR-136-3P	5.52579	4.38701	3.87919	9.35734	9.22683	8.84246
154	HSA-MIR-454-3P	9.23724	7.9755	7.9476	9.62909	9.02369	9.57478
155	HSA-MIR-146B-5P	7.74386	7.67241	7.90524	6.96819	9.60354	6.73945
156	HSA-MIR-337-5P	8.85026	7.18524	7.33226	8.2851	8.27074	9.40078
157	HSA-MIR-125B-1-3P	9.23724	9.4329	9.50984	9.83457	9.44178	8.31925
158	HSA-MIR-769-5P	9.27447	9.02633	9.35321	8.34447	8.4981	2
159	HSA-MIR-193A-5P	5.82245	8.5636	9.17303	6.98694	9.27921	5.61117
160	HSA-MIR-183-5P	7.63357	7.70114	7.70989	9.92729	9.35355	9.21353
161	HSA-MIR-625-3P	8.5191	8.69437	8.56612	8.33718	8.30251	9.32007
162	HSA-MIR-127-5P	8.29588	8.59455	8.50361	8.4496	9.63021	8.48905
163	HSA-MIR-1306-5P	5.68173	8.79773	9.5413	4.09623	7.44606	2
164	HSA-MIR-331-3P	7.24078	8.73487	9.07134	2	2	2
165	HSA-MIR-1	4.30573	3.78068	3.47809	7.44582	9.03844	8.60906
166	HSA-MIR-671-3P	6.90323	8.9875	9.2805	7.83542	7.91654	7.78738
167	HSA-MIR-192-5P	6.17723	5.82833	5.93417	8.87399	9.38521	7.79145
168	HSA-MIR-154-5P	9.71453	8.88169	8.60634	8.8175	7.16808	8.05758
169	HSA-MIR-137	4.64591	2.71459	2.53252	8.2622	8.643	8.84246
170	HSA-MIR-4516	4.30573	3.10691	4.66843	6.21785	9.2213	7.53926
171	HSA-MIR-299-3P	7.08185	6.40108	6.05534	7.72806	8.02207	9.03989
172	HSA-MIR-590-3P	3.85975	3.01837	2	9.6141	8.74928	8.49155
173	HSA-MIR-19B-3P	6.46176	4.64532	3.69254	7.96401	9.20084	7.77512
174	HSA-MIR-450B-5P	4.64591	4.38701	4.45009	8.04677	8.4198	8.71771
175	HSA-MIR-431-3P	6.06839	8.63233	8.94111	7.0772	6.94471	8.19894
176	HSA-MIR-3182	5.95065	4.11547	4.1927	10.1558	7.00602	2
177	HSA-MIR-377-3P	6.90323	4.98605	4.85804	6.76592	8.9565	8.202
178	HSA-MIR-589-5P	7.18973	8.50167	8.98753	6.67634	5.17348	2
179	HSA-MIR-199A-3P	5.82245	5.66295	5.84734	8.94763	7.66281	8.8346
180	HSA-MIR-181A-3P	7.77883	7.0522	7.05069	10.1222	7.13709	8.67655
181	HSA-MIR-10B-3P	5.68173	6.0455	6.36763	5.93848	8.41011	8.65886
182	HSA-MIR-1260B	6.46176	8.41546	8.73888	5.06536	3.10167	2
183	HSA-MIR-598-3P	8.97612	8.79939	8.95156	8.26987	7.38143	7.49508
184	HSA-MIR-628-5P	6.17723	6.08962	6.13082	9.29852	8.3233	8.7494
185	HSA-LET-7D-3P	7.38393	8.74697	9.40353	7.88624	8.21247	7.83542
186	HSA-MIR-501-3P	5.52579	8.31914	8.75089	8.91374	8.59535	2.69896
187	HSA-MIR-1301-3P	7.24078	8.34439	8.79796	2	5.31864	2
188	HSA-MIR-503-5P	8.53963	8.69615	8.88772	7.17856	8.46417	7.86658
189	HSA-MIR-532-3P	6.90323	8.31217	8.86026	2	6.53335	2
190	HSA-MIR-145-5P	8.47713	8.11279	7.93712	2	2	2
191	HSA-MIR-3613-5P	4.30573	3.41503	3.22611	7.0946	6.97131	8.50646
192	HSA-MIR-660-5P	6.27844	6.08962	5.65623	8.22319	8.3164	8.52611
193	HSA-MIR-140-5P	5.95065	5.66295	5.93417	7.17856	8.53423	8.28795
194	HSA-MIR-15B-3P	9.14645	8.28396	7.68506	7.71687	7.68441	7.00049
195	HSA-MIR-421	7.18973	6.69329	6.27086	7.47268	8.49505	8.42769
196	HSA-MIR-665	7.24078	8.21592	8.72067	5.77549	7.19842	2.55336
197	HSA-MIR-181D-5P	9.0779	7.53556	7.31618	5.73169	6.44755	2.20893
198	HSA-MIR-122-5P	4.30573	4.38701	4.85804	8.66284	7.19089	8.3826
199	HSA-MIR-195-5P	7.63357	6.68613	6.48733	7.57536	8.88603	7.13453
200	HSA-MIR-769-3P	6.06839	8.08581	8.23094	4.83639	5.23331	2
201	HSA-MIR-204-3P	5.52579	8.08854	8.47493	6.78747	5.14261	2
202	HSA-MIR-93-3P	7.1368	8.20593	7.88358	8.19121	6.36971	2
203	HSA-MIR-363-3P	8.67573	8.02178	7.78189	7.14556	4.48133	7.50006
204	HSA-MIR-584-5P	8.29588	8.36922	8.68981	7.73916	7.91654	8.30511
205	HSA-MIR-17-5P	8.03169	5.60333	5.75495	7.4322	7.38143	8.41457
206	HSA-MIR-130A-3P	8.34337	6.97785	6.7005	6.58083	8.72082	7.53926
207	HSA-MIR-582-3P	4.92098	4.38701	4.04444	8.9235	7.98775	7.85885
208	HSA-MIR-7706	2	6.40981	6.59785	2	5.68284	8.1364
209	HSA-MIR-887-3P	7.51414	7.99013	7.92657	7.37641	6.34281	2
210	HSA-MIR-451A	2	2	2	8.05568	5.82572	8.06767
211	HSA-MIR-424-3P	6.27844	7.79073	7.6598	2	2	2
212	HSA-MIR-378A-3P	5.15191	4.1984	4.85804	6.33956	8.23825	7.47501
213	HSA-MIR-3591-5P	4.64591	4.61545	5.3751	2	6.38298	8.05081
214	HSA-MIR-505-3P	8.5191	7.4408	7.91594	2	5.14261	2
215	HSA-MIR-30B-5P	8.96097	7.32561	7.19833	9.34286	7.39459	8.25888
216	HSA-MIR-3200-3P	7.94198	7.81393	8.33832	2	5.31864	6.03804
217	HSA-MIR-30E-3P	8.53963	7.36204	7.83927	9.48814	8.69446	8.37449
218	HSA-MIR-455-5P	8.5191	6.64975	6.90781	8.06453	8.41011	5.30488
219	HSA-MIR-99A-3P	8.14324	7.90626	8.13339	7.88624	7.02307	2
220	HSA-MIR-425-3P	7.51414	7.7188	8.00889	6.58083	2	2
221	HSA-MIR-296-3P	4.64591	7.68684	8.13339	4.66069	6.61434	2
222	HSA-MIR-126-5P	2	2.3293	2	8.20729	7.54971	7.7586
223	HSA-MIR-487B-5P	7.42865	7.62072	7.88358	5.13427	2	2
224	HSA-MIR-542-3P	4.64591	3.72581	4.1927	6.67634	8.15176	2
225	HSA-MIR-3065-5P	8.31982	8.1984	7.88358	9.05815	7.69509	7.76275
226	HSA-MIR-199B-3P	4.92098	4.70327	5.1757	7.86613	6.59166	7.92325
227	HSA-MIR-324-5P	7.74386	7.71529	7.54033	7.3331	7.31376	2
228	HSA-MIR-455-3P	8.45568	7.49922	8.00889	5.49021	5.17348	6.81327
229	HSA-MIR-135B-5P	8.74809	6.31077	5.84734	8.79107	7.11341	7.7419
230	HSA-MIR-10A-3P	6.37301	6.3923	6.6242	7.02373	8.33359	6.97927
231	HSA-MIR-629-5P	8.36655	8.16528	8.21369	9.04479	8.4766	7.98844
232	HSA-MIR-377-5P	7.42865	7.5033	7.73429	2	5.29076	2
233	HSA-MIR-23B-5P	6.83841	7.38878	7.96832	2	2.25218	7.3702
234	HSA-MIR-320D	6.83841	7.81393	8.26484	6.82963	6.79394	6.8835
235	HSA-MIR-196A-5P	7.74386	6.86179	6.79633	9.07139	4.5768	2.3914
236	HSA-MIR-136-5P	6.62439	4.61545	4.56339	9.06699	7.74218	6.82124
237	HSA-MIR-193B-5P	3.85975	6.89325	6.72506	7.16215	6.74339	7.79954
238	HSA-MIR-1185-2-3P	7.08185	7.66514	7.37944	6.69926	6.84277	7.42355
239	HSA-MIR-339-3P	7.02473	7.56711	7.79355	6.62938	6.72267	2
240	HSA-MIR-625-5P	7.55506	7.40633	6.65009	5.06536	5.74581	2
241	HSA-MIR-146A-5P	4.92098	4.45605	3.47809	4.91682	7.91654	2
242	HSA-MIR-502-3P	6.17723	7.66149	7.54033	7.37641	7.22813	6.62566
243	HSA-MIR-3125	3.21084	5.11973	5.31164	6.11932	2	7.57743
244	HSA-MIR-942-5P	8.22158	7.47447	7.6341	6.67634	5.95572	6.82124
245	HSA-LET-7B-3P	5.68173	7.37547	7.72214	7.73916	2	7.06235
246	HSA-MIR-668-3P	6.06839	7.16476	7.6598	5.32319	7.50793	2
247	HSA-MIR-628-3P	6.77054	7.04101	6.86425	7.00545	7.9211	7.43399
248	HSA-MIR-874-3P	4.92098	7.22039	7.54033	2	5.20371	6.93585
249	HSA-MIR-495-3P	8.22158	4.3145	4.66843	7.78274	2	6.66164
250	HSA-MIR-758-3P	8.16983	6.40108	6.36763	5.68652	2	2
251	HSA-MIR-329-5P	6.96526	7.28823	7.87263	6.36845	4.94208	2
252	HSA-MIR-20B-5P	7.1368	7.2401	7.1264	4.22817	6.40916	2
253	HSA-MIR-19A-3P	2	2.3293	2	6.42455	7.67365	5.13614
254	HSA-MIR-1296-5P	6.46176	7.21044	7.88358	5.818	5.346	2
255	HSA-MIR-18A-3P	7.1368	6.96014	7.44004	2	2	2
256	HSA-MIR-193B-3P	6.90323	6.98954	7.16281	4.22817	2	2
257	HSA-MIR-190A-5P	7.70803	5.67748	5.24527	8.55388	6.94471	2
258	HSA-MIR-424-5P	6.17723	4.35121	4.66843	6.42455	7.65737	6.5509
259	HSA-MIR-337-3P	6.27844	4.3145	4.32712	2.49517	2	7.24536
260	HSA-MIR-190B	7.33777	6.14294	6.42872	7.02373	7.6464	2
261	HSA-MIR-218-1-3P	6.46176	6.96607	7.16281	4.5641	2	2
262	HSA-MIR-497-5P	7.91079	6.51871	6.54365	2	4.62226	6.59808
263	HSA-MIR-374B-5P	8.24677	6.51871	6.36763	8.80699	7.22076	6.49218
264	HSA-MIR-4742-3P	4.92098	3.48277	2	2	5.76621	7.20327
265	HSA-MIR-3605-3P	6.69932	7.00114	7.16281	2	6.05853	2
266	HSA-MIR-574-5P	5.68173	7.04662	7.48388	2.49517	4.7091	5.76792
267	HSA-MIR-767-3P	7.51414	6.70043	6.74921	2	2	6.07853
268	HSA-MIR-760	3.21084	6.98954	7.46941	7.19478	6.36971	6.82918
269	HSA-MIR-17-3P	5.82245	5.09829	5.1026	2	7.0974	6.93585
270	HSA-MIR-487A-5P	7.29009	6.57412	7.14472	2	2	2
271	HSA-MIR-1307-5P	7.47203	6.64975	6.54365	4.91682	5.14261	2
272	HSA-MIR-3138	3.21084	4.1984	4.04444	2	2	7.0075
273	HSA-MIR-129-5P	5.95065	6.74249	6.3985	2	2	2
274	HSA-MIR-539-3P	6.37301	4.75898	4.66843	7.39056	7.52598	6.05166
275	HSA-MIR-7641	3.21084	4.38701	3.87919	7.82503	6.68031	6.8911
276	HSA-MIR-1246	2	2	2.53252	7.30349	5.52423	6.95772
277	HSA-MIR-374A-3P	2	2.17403	2	6.76592	5.70413	6.95772
278	HSA-MIR-3928-3P	4.64591	6.32929	6.86425	3.6076	7.07305	2
279	HSA-MIR-27A-5P	4.30573	3.48277	4.1927	8.30765	6.15449	2
280	HSA-MIR-146B-3P	2	4.07214	4.1927	5.32319	2	6.95047
281	HSA-MIR-154-3P	7.02473	3.60941	2.9206	4.83639	2	6.78908
282	HSA-MIR-33A-5P	4.92098	2.46948	2.53252	6.24926	6.73307	6.80525
283	HSA-MIR-4421	5.15191	5.47614	5.84734	4.83639	3.80036	7.0075
284	HSA-MIR-3144-3P	5.35093	4.1984	3.69254	7.83542	7.04828	2
285	HSA-MIR-542-5P	6.06839	6.57412	6.67552	3.39942	7.06484	6.52184
286	HSA-MIR-34A-5P	7.94198	6.4442	6.42872	6.39677	6.56862	6.56046
287	HSA-MIR-370-5P	7.24078	6.4442	6.3985	2.86313	5.04583	2
288	HSA-MIR-301A-3P	3.21084	2.46948	2	6.92994	5.93785	6.85271
289	HSA-MIR-376B-3P	6.17723	4.11547	3.69254	5.68652	7.19842	6.26548
290	HSA-MIR-132-5P	6.69932	6.61243	6.54365	6.92994	2	2
291	HSA-MIR-29C-5P	7.02473	6.35663	6.05534	2	2	2
292	HSA-MIR-185-3P	4.92098	6.51871	6.90781	2	2	2
293	HSA-MIR-194-5P	6.06839	5.05443	4.76635	7.51205	6.99742	6.91365
294	HSA-MIR-2110	3.21084	6.4943	6.97079	2	6.07497	2
295	HSA-MIR-141-3P	3.85975	2.3293	2.53252	5.54185	6.56862	6.63474
296	HSA-MIR-3065-3P	6.77054	6.51871	6.59785	6.58083	2	6.63474
297	HSA-MIR-138-1-3P	6.77054	6.59723	6.09357	6.21785	6.98877	6.78092
298	HSA-MIR-7704	3.21084	5.11973	6.16712	7.53771	7.16039	6.35609
299	HSA-MIR-125A-3P	5.95065	6.83612	6.88619	6.27999	6.72267	6.18124
300	HSA-MIR-3129-5P	3.85975	3.83353	4.04444	5.06536	5.31864	6.78908
301	HSA-MIR-4497	2	2.46948	3.69254	6.42455	6.93573	5.98224
302	HSA-MIR-541-5P	5.35093	5.72021	5.60422	5.77549	4.9775	6.86819
303	HSA-MIR-205-5P	5.82245	5.58803	6.30384	8.06453	6.76382	2
304	HSA-MIR-1343-3P	3.21084	5.26148	5.1757	2.86313	2	6.62566
305	HSA-MIR-496	7.08185	4.93859	4.32712	2	5.57135	6.5509
306	HSA-MIR-1306-3P	7.1368	6.19436	6.36763	5.26292	4.79102	2
307	HSA-MIR-1304-3P	5.15191	5.98838	5.65623	6.78747	2.96719	6.63474
308	HSA-MIR-411-3P	7.24078	5.60333	4.1927	2	4.79102	2
309	HSA-MIR-26B-3P	5.15191	4.42194	4.1927	5.93848	5.29076	6.75618
310	HSA-MIR-576-5P	6.27844	6.0115	5.24527	8.09077	7.02307	5.98224
311	HSA-MIR-22-5P	6.90323	6.23422	5.70643	5.5917	4.21073	2
312	HSA-MIR-664A-3P	7.08185	5.97668	5.65623	2.49517	5.57135	2
313	HSA-MIR-487A-3P	5.52579	4.3145	5.31164	5.63989	5.17348	6.73945
314	HSA-MIR-148B-5P	5.15191	3.98137	2.9206	5.5917	5.52423	6.63474
315	HSA-MIR-379-3P	7.1368	5.31821	4.85804	2	2	2
316	HSA-MIR-4521	7.08185	5.60333	5.80188	2	2	2
317	HSA-MIR-495-5P	6.83841	6.05666	6.13082	5.32319	2	2
318	HSA-MIR-2277-5P	6.77054	6.11119	6.48733	5.54185	2	2
319	HSA-MIR-4443	4.30573	6.24401	6.48733	6.33956	2	2
320	HSA-MIR-1226-3P	4.92098	6.15338	6.74921	2	2	2
321	HSA-MIR-151A-5P	7.08185	5.509	4.76635	2	2.25218	3.59733
322	HSA-MIR-652-3P	7.24078	5.54113	6.01607	4.46058	5.54798	2
323	HSA-MIR-433-3P	6.77054	5.892	6.01607	6.60531	2	6.46189
324	HSA-MIR-28-5P	6.90323	5.39054	5.02559	3.951	5.70413	6.47206
325	HSA-MIR-551B-3P	6.83841	4.61545	5.4942	2	2	6.21794
326	HSA-MIR-1287-5P	6.06839	5.9289	6.16712	5.54185	6.69101	2
327	HSA-MIR-148A-5P	5.95065	5.09829	5.24527	6.5048	6.80383	2
328	HSA-MIR-3187-3P	4.30573	6.10045	6.571	4.66069	6.27326	4.24489
329	HSA-MIR-2682-3P	5.82245	4.88951	3.22611	5.73169	2	6.38865
330	HSA-MIR-296-5P	4.64591	6.03426	6.01607	2	2	2
331	HSA-MIR-1262	6.54537	5.14085	5.4942	6.24926	6.74339	2.8312
332	HSA-MIR-1185-5P	5.52579	4.07214	3.47809	4.34905	6.61434	2
333	HSA-LET-7I-3P	7.02473	5.58803	5.1757	5.68652	2	4.33676
334	HSA-MIR-200C-3P	6.27844	5.57256	5.60422	6.53059	5.11107	6.65273
335	HSA-MIR-655-3P	3.21084	3.01837	3.22611	6.60531	4.94208	6.26548
336	HSA-MIR-27B-5P	6.96526	5.47614	4.66843	5.32319	5.39921	2
337	HSA-MIR-191-3P	6.77054	5.73417	6.2371	6.36845	2	2
338	HSA-MIR-106B-5P	6.96526	4.61545	5.31164	2	5.54798	2
339	HSA-MIR-345-5P	5.82245	6.15338	6.2371	6.62938	4.75064	2.55336
340	HSA-MIR-376B-5P	2	2.82312	2.9206	6.5048	4.43112	6.18124
341	HSA-MIR-877-5P	5.15191	6.02292	6.33609	4.75122	5.70413	2
342	HSA-MIR-412-5P	6.90323	4.91426	4.45009	6.01356	2	2
343	HSA-MIR-454-5P	3.85975	3.98137	3.22611	5.20003	6.48495	2
344	HSA-MIR-30C-1-3P	5.82245	5.95299	6.01607	3.39942	4.14994	2
345	HSA-MIR-758-5P	5.52579	6.0115	6.27086	6.04968	3.33802	2
346	HSA-MIR-187-3P	6.69932	6.02292	6.45832	6.5048	2	5.53564
347	HSA-MIR-133A-3P	5.15191	5.97668	6.2371	4.09623	4.66634	2
348	HSA-MIR-2116-3P	5.68173	5.49266	5.24527	2	6.25893	2
349	HSA-MIR-323A-5P	5.35093	5.73417	6.3985	3.78949	2	5.78433
350	HSA-MIR-376C-5P	2	2.59724	2.9206	6.39677	4.83029	5.93892
351	HSA-MIR-300	2	2.71459	2	4.66069	4.5768	5.96794
352	HSA-MIR-362-5P	5.52579	5.70611	5.84734	2	5.61698	2
353	HSA-MIR-96-5P	5.82245	4.23815	4.1927	2	6.20018	2
354	HSA-MIR-500B-5P	6.37301	5.07653	5.02559	2	2	2
355	HSA-MIR-143-5P	4.64591	3.54748	2.9206	5.26292	2	5.89425
356	HSA-MIR-29B-2-5P	5.15191	4.45605	4.56339	2	6.12321	2
357	HSA-MIR-1224-5P	2	4.02747	4.45009	2.49517	6.07497	2
358	HSA-MIR-654-5P	5.82245	4.07214	4.1927	2	2	5.73453
359	HSA-MIR-2355-3P	5.68173	5.40807	4.32712	2	2	2
360	HSA-LET-7E-3P	5.52579	5.31821	5.1026	2	5.70413	2
361	HSA-MIR-135A-5P	6.46176	4.73139	4.66843	6.69926	5.52423	2
362	HSA-MIR-500A-5P	5.52579	5.40807	4.94425	2	2	2
363	HSA-MIR-320E	4.92098	5.54113	5.31164	3.39942	3.63276	2.55336
364	HSA-MIR-582-5P	6.37301	3.98137	4.1927	2	2	2
365	HSA-MIR-222-5P	3.85975	3.41503	2	6.5048	5.80616	2
366	HSA-MIR-6511B-3P	4.64591	5.3728	5.84734	2	2	2
367	HSA-MIR-381-5P	6.06839	4.96251	4.45009	2	2	2
368	HSA-MIR-1249	3.21084	5.35483	5.93417	4.83639	2	2
369	HSA-MIR-1468-5P	4.64591	5.09829	5.1757	6.4518	5.97337	5.8166
370	HSA-MIR-184	3.85975	4.52194	5.02559	2	5.86408	2
371	HSA-LET-7C-3P	4.92098	5.18219	4.66843	6.39677	5.29076	5.89425
372	HSA-MIR-3173-5P	4.92098	5.29955	4.94425	2	2	2
373	HSA-MIR-4435	2	5.07653	4.76635	6.33956	5.29076	2
374	HSA-MIR-380-5P	2	3.98137	3.69254	6.39677	5.61698	2
375	HSA-MIR-30D-3P	6.17723	4.42194	4.45009	6.4518	2.81887	2.95233
376	HSA-MIR-3180-3P	3.21084	3.83353	4.32712	6.89065	3.71899	2
377	HSA-MIR-770-5P	5.15191	5.14085	4.76635	2	2	2
378	HSA-MIR-873-5P	4.92098	3.19032	3.47809	2	5.72512	4.72465
379	HSA-MIR-196B-5P	5.68173	4.11547	4.04444	2.86313	5.54798	2
380	HSA-MIR-181C-5P	5.35093	5.05443	4.66843	2.86313	2	2
381	HSA-MIR-410-5P	5.68173	4.83871	5.84734	2	2	2
382	HSA-MIR-1292-5P	4.30573	5.20242	5.24527	5.38104	5.23331	2
383	HSA-MIR-4286	3.21084	5.14085	5.31164	3.39942	3.9505	2
384	HSA-MIR-2682-5P	2	4.11547	4.04444	6.58083	2	2
385	HSA-MIR-550A-3P	5.82245	4.61545	4.56339	2	2	2
386	HSA-MIR-181C-3P	3.85975	4.07214	4.04444	2	5.59435	2
387	HSA-MIR-16-2-3P	5.68173	4.15753	3.47809	5.89943	5.54798	2
388	HSA-MIR-664B-5P	3.21084	4.07214	5.1026	2	2	5.32745
389	HSA-MIR-874-5P	4.30573	5.032	5.4942	2	2	2
390	HSA-MIR-1291	3.21084	4.15753	4.04444	2	5.52423	2
391	HSA-MIR-3940-3P	2	4.93859	5.93417	5.32319	2	2
392	HSA-MIR-501-5P	4.64591	4.81262	4.94425	2	5.346	2
393	HSA-MIR-494-5P	5.35093	4.88951	5.3751	2	2	2
394	HSA-MIR-4532	2	2.71459	2.9206	4.83639	5.54798	4.29156
395	HSA-MIR-5001-3P	5.68173	4.61545	4.45009	2	2	2
396	HSA-MIR-6511A-3P	4.64591	4.93859	5.43588	2	2	2
397	HSA-MIR-2276-3P	3.21084	4.91426	4.1927	5.68652	2	2
398	HSA-MIR-1293	3.21084	4.91426	4.56339	4.34905	5.01207	2
399	HSA-MIR-6716-3P	3.85975	3.54748	4.1927	2	5.50007	2
400	HSA-MIR-23C	5.35093	5.20242	5.4942	3.6076	4.26907	4.14677
401	HSA-MIR-663A	3.85975	4.91426	4.1927	2	2	2
402	HSA-MIR-6747-3P	3.85975	4.83871	5.31164	2	2	2
403	HSA-MIR-200B-3P	5.52579	4.35121	4.76635	2	2	2
404	HSA-MIR-450A-2-3P	4.30573	4.38701	4.32712	5.68652	5.31864	2
405	HSA-MIR-505-5P	4.64591	4.70327	4.94425	6.04968	2	3.06408
406	HSA-MIR-887-5P	3.85975	4.75898	5.1757	4.75122	2	2
407	HSA-MIR-6134	3.21084	3.83353	2.9206	4.66069	4.32513	5.08407
408	HSA-MIR-3127-5P	4.30573	4.58495	5.55026	5.63989	5.26232	2
409	HSA-MIR-29B-1-5P	5.52579	4.1984	4.85804	5.54185	2	2
410	HSA-MIR-1270	3.21084	3.41503	4.1927	5.06536	5.26232	2
411	HSA-MIR-449C-5P	3.21084	4.52194	4.45009	5.818	4.79102	2
412	HSA-MIR-195-3P	4.92098	4.61545	4.1927	5.32319	2	2
413	HSA-MIR-503-3P	4.64591	4.58495	4.56339	2	2	2
414	HSA-MIR-889-5P	4.30573	4.15753	3.87919	5.85929	5.07882	2
415	HSA-MIR-105-3P	5.15191	4.35121	4.04444	2	2	2
416	HSA-MIR-2277-3P	4.64591	4.27683	5.80188	4.99301	2	2
417	HSA-MIR-3687	3.85975	4.42194	4.1927	2	2	2
418	HSA-MIR-18B-3P	4.30573	4.45605	4.66843	5.06536	2	2
419	HSA-MIR-636	4.30573	4.23815	4.94425	2	2	2
420	HSA-LET-7A-2-3P	3.85975	4.3145	4.85804	5.06536	2	2
421	HSA-MIR-375	3.85975	3.98137	4.04444	5.63989	2	2
422	HSA-MIR-18A-5P	4.30573	3.66878	4.04444	5.73169	2	2
423	HSA-MIR-7845-5P	2	4.07214	4.56339	5.20003	2	2
424	HSA-MIR-3129-3P	4.64591	3.88451	4.76635	2	2	2
425	HSA-MIR-212-5P	4.64591	3.98137	4.32712	5.06536	2	2
426	HSA-MIR-6126	2	2.17403	2	3.951	3.63276	4.33676
427	HSA-MIR-589-3P	4.30573	3.88451	4.66843	2	4.02009	2
428	HSA-MIR-135B-3P	4.30573	3.88451	4.85804	5.26292	4.26907	2
429	HSA-MIR-7974	3.85975	3.83353	4.04444	2	2	2
430	HSA-MIR-4510	3.85975	4.02747	3.69254	4.34905	3.10167	3.59733

## Sheet: Table S5
Supplementary Table S5
microRNA	Log2 FoldChange in expression	False discovery rate-adjusted P	MIO1	MIO2	MIO3	EV1	EV2	EV3
HSA-MIR-142-3P	10.5847	4.28648e-14	2	2	2.53252	9.09319	9.39834	8.74102
HSA-MIR-335-5P	10.3335	1.92488e-12	2	2.3293	2	7.45931	10.0693	9.73109
HSA-MIR-451A	10.0527	3.57807e-08	2	2	2	8.05568	5.82572	8.06767
HSA-MIR-126-5P	8.72396	1.7857e-09	2	2.3293	2	8.20729	7.54971	7.7586
HSA-MIR-1246	8.15328	1.90669e-05	2	2	2.53252	7.30349	5.52423	6.95772
HSA-MIR-374A-3P	8.06329	1.58727e-05	2	2.17403	2	6.76592	5.70413	6.95772
HSA-MIR-19A-3P	7.66855	6.42333e-05	2	2.3293	2	6.42455	7.67365	5.13614
HSA-MIR-590-3P	6.67015	3.80427e-12	3.85975	3.01837	2	9.6141	8.74928	8.49155
HSA-MIR-9-3P	5.61588	2.7489e-23	5.15191	5.28064	5.1026	9.7075	10.9847	10.9014
HSA-MIR-137	5.49847	3.64836e-07	4.64591	2.71459	2.53252	8.2622	8.643	8.84246
HSA-MIR-301A-3P	5.34304	0.000259231	3.21084	2.46948	2	6.92994	5.93785	6.85271
HSA-MIR-6126	5.1661	0.151276	2	2.17403	2	3.951	3.63276	4.33676
HSA-MIR-300	5.06238	0.0481296	2	2.71459	2	4.66069	4.5768	5.96794
HSA-MIR-1	5.03249	1.56213e-09	4.30573	3.78068	3.47809	7.44582	9.03844	8.60906
HSA-MIR-376C-5P	4.91192	0.0072957	2	2.59724	2.9206	6.39677	4.83029	5.93892
HSA-MIR-4497	4.75635	0.00492044	2	2.46948	3.69254	6.42455	6.93573	5.98224
HSA-MIR-376B-5P	4.71494	0.0113349	2	2.82312	2.9206	6.5048	4.43112	6.18124
HSA-MIR-136-3P	4.59751	4.48324e-10	5.52579	4.38701	3.87919	9.35734	9.22683	8.84246
HSA-MIR-3613-5P	4.45777	1.56113e-05	4.30573	3.41503	3.22611	7.0946	6.97131	8.50646
HSA-MIR-4516	4.37119	0.000182463	4.30573	3.10691	4.66843	6.21785	9.2213	7.53926
HSA-MIR-203A	4.23034	4.70414e-07	5.52579	6.4943	6.88619	11.6333	9.47003	9.38607
HSA-MIR-450B-5P	4.18983	1.4116e-10	4.64591	4.38701	4.45009	8.04677	8.4198	8.71771
HSA-MIR-411-5P	4.14895	5.97915e-16	8.76563	8.15233	8.12419	12.5307	11.7401	12.9985
HSA-MIR-141-3P	4.10882	0.00868791	3.85975	2.3293	2.53252	5.54185	6.56862	6.63474
HSA-MIR-148A-3P	4.10869	5.60528e-13	11.1688	9.66477	9.67021	14.6864	14.245	14.4123
HSA-MIR-582-3P	4.09303	1.24158e-07	4.92098	4.38701	4.04444	8.9235	7.98775	7.85885
HSA-MIR-889-3P	4.02662	1.7857e-09	5.95065	5.95299	5.3751	9.88792	10.2257	8.57409
HSA-MIR-122-5P	3.93479	1.03961e-06	4.30573	4.38701	4.85804	8.66284	7.19089	8.3826
HSA-MIR-376A-3P	3.89098	1.41136e-11	8.55988	7.67965	7.51238	11.2221	12.4859	11.5809
HSA-MIR-3182	3.88188	0.0614537	5.95065	4.11547	4.1927	10.1558	7.00602	2
HSA-MIR-29C-3P	3.84728	6.5463e-09	7.18973	5.77528	5.89141	10.5103	10.4216	9.56056
HSA-MIR-4532	3.78664	0.0991075	2	2.71459	2.9206	4.83639	5.54798	4.29156
HSA-MIR-6087	3.74786	5.86559e-05	4.30573	6.10045	6.81933	10.5423	9.42905	8.50399
HSA-MIR-655-3P	3.72438	0.00617879	3.21084	3.01837	3.22611	6.60531	4.94208	6.26548
HSA-MIR-7641	3.70414	0.000406409	3.21084	4.38701	3.87919	7.82503	6.68031	6.8911
HSA-MIR-101-3P	3.69722	4.48617e-13	9.75899	8.5636	8.93059	12.4016	12.9338	13.1499
HSA-MIR-382-3P	3.55544	1.48063e-11	7.1368	7.37101	7.51238	11.4928	10.3759	10.4566
HSA-MIR-27A-5P	3.35458	0.133768	4.30573	3.48277	4.1927	8.30765	6.15449	2
HSA-MIR-33A-5P	3.25005	0.0489206	4.92098	2.46948	2.53252	6.24926	6.73307	6.80525
HSA-MIR-19B-3P	3.19036	0.00422671	6.46176	4.64532	3.69254	7.96401	9.20084	7.77512
HSA-MIR-126-3P	3.1502	7.23385e-07	7.63357	6.37458	6.16712	10.1391	10.0805	9.70977
HSA-MIR-542-3P	3.09008	0.158546	4.64591	3.72581	4.1927	6.67634	8.15176	2
HSA-MIR-222-5P	2.99427	0.338516	3.85975	3.41503	2	6.5048	5.80616	2
HSA-MIR-378A-3P	2.96424	0.00323973	5.15191	4.1984	4.85804	6.33956	8.23825	7.47501
HSA-MIR-192-5P	2.9181	4.47267e-05	6.17723	5.82833	5.93417	8.87399	9.38521	7.79145
HSA-MIR-199A-3P	2.90189	3.13167e-05	5.82245	5.66295	5.84734	8.94763	7.66281	8.8346
HSA-MIR-376C-3P	2.88037	0.000384308	9.32266	7.83028	7.4548	10.5581	12.1922	10.4732
HSA-MIR-340-5P	2.87682	0.000359908	7.38393	6.07872	5.70643	8.91863	10.1008	8.81875
HSA-MIR-21-5P	2.82419	1.13704e-07	15.6333	14.4071	14.2248	17.9486	17.5429	17.6481
HSA-MIR-199B-3P	2.80849	0.00145327	4.92098	4.70327	5.1757	7.86613	6.59166	7.92325
HSA-MIR-29B-3P	2.80775	0.000674161	8.31982	6.28254	6.13082	10.2977	10.194	9.59585
HSA-MIR-628-5P	2.78378	3.69812e-06	6.17723	6.08962	6.13082	9.29852	8.3233	8.7494
HSA-MIR-136-5P	2.65535	0.0228602	6.62439	4.61545	4.56339	9.06699	7.74218	6.82124
HSA-MIR-143-3P	2.61786	5.33802e-09	10.0935	9.57548	9.60223	12.1247	12.8543	12.0459
HSA-MIR-380-5P	2.59083	0.443847	2	3.98137	3.69254	6.39677	5.61698	2
HSA-MIR-3144-3P	2.54885	0.272131	5.35093	4.1984	3.69254	7.83542	7.04828	2
HSA-MIR-4742-3P	2.52919	0.399335	4.92098	3.48277	2	2	5.76621	7.20327
HSA-MIR-146B-3P	2.52577	0.442669	2	4.07214	4.1927	5.32319	2	6.95047
HSA-MIR-10B-5P	2.4929	3.96921e-09	11.132	10.7071	10.684	12.8916	13.2733	13.7469
HSA-MIR-369-3P	2.47035	0.00323973	8.9302	7.02973	6.36763	10.4808	10.2109	10.2528
HSA-MIR-377-3P	2.39874	0.0337913	6.90323	4.98605	4.85804	6.76592	8.9565	8.202
HSA-MIR-660-5P	2.39729	8.85762e-05	6.27844	6.08962	5.65623	8.22319	8.3164	8.52611
HSA-MIR-3129-5P	2.38046	0.095741	3.85975	3.83353	4.04444	5.06536	5.31864	6.78908
HSA-MIR-146A-5P	2.35624	0.351433	4.92098	4.45605	3.47809	4.91682	7.91654	2
HSA-MIR-140-5P	2.34146	0.00244915	5.95065	5.66295	5.93417	7.17856	8.53423	8.28795
HSA-MIR-320C	2.21956	4.12817e-06	8.29588	8.88795	9.16407	11.1025	11.2917	10.6323
HSA-MIR-3591-5P	2.11379	0.335593	4.64591	4.61545	5.3751	2	6.38298	8.05081
HSA-MIR-454-5P	2.08829	0.458487	3.85975	3.98137	3.22611	5.20003	6.48495	2
HSA-MIR-10B-3P	2.08328	0.0481296	5.68173	6.0455	6.36763	5.93848	8.41011	8.65886
HSA-MIR-182-5P	2.01147	1.48424e-05	8.817	8.31217	8.18742	10.3939	10.2062	10.743
HSA-MIR-3180-3P	1.97014	0.501911	3.21084	3.83353	4.32712	6.89065	3.71899	2
HSA-MIR-3138	1.95889	NA	3.21084	4.1984	4.04444	2	2	7.0075
HSA-MIR-7704	1.95116	0.153725	3.21084	5.11973	6.16712	7.53771	7.16039	6.35609
HSA-MIR-148B-5P	1.944	0.227785	5.15191	3.98137	2.9206	5.5917	5.52423	6.63474
HSA-MIR-183-5P	1.86972	0.000182463	7.63357	7.70114	7.70989	9.92729	9.35355	9.21353
HSA-MIR-194-5P	1.85221	0.0598538	6.06839	5.05443	4.76635	7.51205	6.99742	6.91365
HSA-MIR-299-3P	1.8446	0.0229615	7.08185	6.40108	6.05534	7.72806	8.02207	9.03989
HSA-MIR-2682-5P	1.82421	0.725264	2	4.11547	4.04444	6.58083	2	2
HSA-MIR-3125	1.81803	0.480839	3.21084	5.11973	5.31164	6.11932	2	7.57743
HSA-MIR-181A-3P	1.80309	0.0713033	7.77883	7.0522	7.05069	10.1222	7.13709	8.67655
HSA-MIR-424-5P	1.80058	0.147139	6.17723	4.35121	4.66843	6.42455	7.65737	6.5509
HSA-MIR-10A-5P	1.79307	4.7964e-07	11.1253	10.9542	10.7588	12.6354	12.5901	12.9777
HSA-MIR-6134	1.78895	0.367864	3.21084	3.83353	2.9206	4.66069	4.32513	5.08407
HSA-MIR-369-5P	1.72524	0.00588835	8.96097	8.19082	7.9476	10.6119	9.44337	10.1608
HSA-MIR-539-3P	1.71667	0.156474	6.37301	4.75898	4.66843	7.39056	7.52598	6.05166
HSA-MIR-381-3P	1.65033	1.21279e-05	11.1949	10.9114	11.1234	12.9558	12.7968	12.3773
HSA-MIR-26B-3P	1.63345	0.227785	5.15191	4.42194	4.1927	5.93848	5.29076	6.75618
HSA-MIR-376B-3P	1.53764	0.333529	6.17723	4.11547	3.69254	5.68652	7.19842	6.26548
HSA-MIR-27A-3P	1.53019	0.0159554	11.5208	10.255	10.1658	11.9222	12.0278	12.8247
HSA-MIR-143-5P	1.47164	0.640917	4.64591	3.54748	2.9206	5.26292	2	5.89425
HSA-MIR-16-5P	1.468	6.4357e-05	16.351	15.9677	15.8507	17.3758	17.446	17.769
HSA-MIR-421	1.46755	0.0587067	7.18973	6.69329	6.27086	7.47268	8.49505	8.42769
HSA-MIR-374A-5P	1.42913	0.231077	9.38072	6.68613	6.54365	9.99137	9.97608	8.12678
HSA-MIR-576-5P	1.42416	0.215938	6.27844	6.0115	5.24527	8.09077	7.02307	5.98224
HSA-MIR-1270	1.29135	0.709157	3.21084	3.41503	4.1927	5.06536	5.26232	2
HSA-MIR-664A-5P	1.28808	0.107094	7.18973	8.07488	8.30613	8.29266	8.97852	9.89117
HSA-MIR-29A-3P	1.23161	0.0279696	13.2833	13.0906	13.2238	15.0978	14.1875	13.6238
HSA-MIR-1468-5P	1.2209	0.311595	4.64591	5.09829	5.1757	6.4518	5.97337	5.8166
HSA-MIR-10A-3P	1.16425	0.215938	6.37301	6.3923	6.6242	7.02373	8.33359	6.97927
HSA-MIR-151A-3P	1.15846	0.00503873	12.4154	12.9838	13.2138	13.982	14.0922	14.1211
HSA-MIR-17-3P	1.1536	0.63631	5.82245	5.09829	5.1026	2	7.0974	6.93585
HSA-MIR-30E-5P	1.12531	0.154112	11.8741	9.95224	9.8596	11.8492	12.2172	11.9336
HSA-MIR-379-5P	1.11838	0.071254	13.0294	12.2519	12.2274	13.2615	13.0372	14.3518
HSA-MIR-1224-5P	1.11497	0.812251	2	4.02747	4.45009	2.49517	6.07497	2
HSA-LET-7F-5P	1.10211	0.040752	16.1132	15.4793	15.1377	17.0193	16.1122	16.9191
HSA-MIR-205-5P	1.10056	0.67251	5.82245	5.58803	6.30384	8.06453	6.76382	2
HSA-LET-7C-3P	1.08317	0.422848	4.92098	5.18219	4.66843	6.39677	5.29076	5.89425
HSA-MIR-4435	1.07795	0.786271	2	5.07653	4.76635	6.33956	5.29076	2
HSA-MIR-195-5P	1.06268	0.300438	7.63357	6.68613	6.48733	7.57536	8.88603	7.13453
HSA-MIR-889-5P	1.04769	0.746426	4.30573	4.15753	3.87919	5.85929	5.07882	2
HSA-MIR-193B-5P	1.02176	0.480839	3.85975	6.89325	6.72506	7.16215	6.74339	7.79954
HSA-MIR-99A-5P	1.02057	0.284143	13.4246	12.6364	12.5315	15.0661	12.4297	12.8539
HSA-MIR-487A-3P	0.958731	0.523696	5.52579	4.3145	5.31164	5.63989	5.17348	6.73945
HSA-MIR-30E-3P	0.945514	0.227785	8.53963	7.36204	7.83927	9.48814	8.69446	8.37449
HSA-MIR-17-5P	0.924938	0.480839	8.03169	5.60333	5.75495	7.4322	7.38143	8.41457
HSA-MIR-454-3P	0.919558	0.215938	9.23724	7.9755	7.9476	9.62909	9.02369	9.57478
HSA-MIR-7706	0.903262	0.7993	2	6.40981	6.59785	2	5.68284	8.1364
HSA-MIR-873-5P	0.893498	0.786271	4.92098	3.19032	3.47809	2	5.72512	4.72465
HSA-MIR-449C-5P	0.847532	0.803638	3.21084	4.52194	4.45009	5.818	4.79102	2
HSA-MIR-1185-5P	0.830387	0.803638	5.52579	4.07214	3.47809	4.34905	6.61434	2
HSA-MIR-9-5P	0.805535	0.24481	14.6702	14.0281	14.0284	15.4728	13.8182	15.4268
HSA-MIR-100-5P	0.789998	0.278843	14.1175	13.7467	13.6528	15.4642	13.5461	14.2584
HSA-MIR-190A-5P	0.776386	0.783208	7.70803	5.67748	5.24527	8.55388	6.94471	2
HSA-MIR-450A-2-3P	0.768897	0.812251	4.30573	4.38701	4.32712	5.68652	5.31864	2
HSA-MIR-337-5P	0.765401	0.452027	8.85026	7.18524	7.33226	8.2851	8.27074	9.40078
HSA-MIR-452-5P	0.690799	0.6173	8.27154	7.66514	7.958	6.15292	9.78065	8.06767
HSA-MIR-432-5P	0.690051	0.300438	12.548	13.114	13.6418	13.9451	13.02	14.3231
HSA-MIR-148A-5P	0.67133	0.812251	5.95065	5.09829	5.24527	6.5048	6.80383	2
HSA-MIR-486-5P	0.655091	0.501911	8.43391	10.81	11.3446	11.2563	11.3824	11.1936
HSA-MIR-532-5P	0.636233	0.242144	9.19903	9.71053	10.0393	10.2461	10.1433	10.5471
HSA-MIR-146B-5P	0.628906	0.65063	7.74386	7.67241	7.90524	6.96819	9.60354	6.73945
HSA-MIR-628-3P	0.624015	0.480839	6.77054	7.04101	6.86425	7.00545	7.9211	7.43399
HSA-MIR-140-3P	0.623856	0.479765	10.282	11.4331	11.6033	11.3615	12.6469	10.9079
HSA-MIR-2682-3P	0.621539	0.851768	5.82245	4.88951	3.22611	5.73169	2	6.38865
HSA-MIR-1304-3P	0.577255	0.786271	5.15191	5.98838	5.65623	6.78747	2.96719	6.63474
HSA-MIR-541-5P	0.55626	0.727166	5.35093	5.72021	5.60422	5.77549	4.9775	6.86819
HSA-MIR-374B-5P	0.530795	0.725264	8.24677	6.51871	6.36763	8.80699	7.22076	6.49218
HSA-MIR-16-2-3P	0.52127	0.869051	5.68173	4.15753	3.47809	5.89943	5.54798	2
HSA-MIR-337-3P	0.503321	NA	6.27844	4.3145	4.32712	2.49517	2	7.24536
HSA-MIR-127-5P	0.502669	0.523696	8.29588	8.59455	8.50361	8.4496	9.63021	8.48905
HSA-MIR-135B-5P	0.495198	0.756012	8.74809	6.31077	5.84734	8.79107	7.11341	7.7419
HSA-MIR-30B-5P	0.484241	0.712226	8.96097	7.32561	7.19833	9.34286	7.39459	8.25888
HSA-MIR-500A-3P	0.475501	0.671646	7.38393	8.84515	9.15506	8.74775	8.22726	9.85861
HSA-MIR-1343-3P	0.454765	NA	3.21084	5.26148	5.1757	2.86313	2	6.62566
HSA-MIR-1291	0.415105	0.941124	3.21084	4.15753	4.04444	2	5.52423	2
HSA-MIR-200C-3P	0.41188	0.786271	6.27844	5.57256	5.60422	6.53059	5.11107	6.65273
HSA-MIR-18A-5P	0.400447	0.941124	4.30573	3.66878	4.04444	5.73169	2	2
HSA-MIR-218-5P	0.400223	0.618544	10.33	9.22485	9.01767	9.83974	9.88109	10.3545
HSA-MIR-130B-3P	0.391421	0.722889	8.94567	8.48318	8.16963	7.48592	9.63853	9.0018
HSA-MIR-375	0.387209	0.942758	3.85975	3.98137	4.04444	5.63989	2	2
HSA-MIR-30A-3P	0.378691	0.422848	11.3129	10.8498	11.0328	11.6466	11.4034	11.2955
HSA-MIR-196A-5P	0.36606	NA	7.74386	6.86179	6.79633	9.07139	4.5768	2.3914
HSA-MIR-6716-3P	0.352119	0.943347	3.85975	3.54748	4.1927	2	5.50007	2
HSA-MIR-130A-3P	0.350734	0.803638	8.34337	6.97785	6.7005	6.58083	8.72082	7.53926
HSA-MIR-4421	0.34876	0.867024	5.15191	5.47614	5.84734	4.83639	3.80036	7.0075
HSA-MIR-629-5P	0.31792	0.709157	8.36655	8.16528	8.21369	9.04479	8.4766	7.98844
HSA-MIR-181C-3P	0.310616	0.947056	3.85975	4.07214	4.04444	2	5.59435	2
HSA-MIR-320B	0.29269	0.706013	9.35778	10.2032	10.2821	10.2146	10.6853	9.86826
HSA-MIR-155-5P	0.283613	0.756012	10.9446	10.9252	10.9336	12.0004	10.9399	10.0841
HSA-MIR-27B-3P	0.248821	0.759817	14.2731	13.1362	13.0765	13.4698	13.5622	14.3611
HSA-MIR-423-5P	0.195075	0.867024	10.3122	12.7935	12.9854	13.3105	12.1749	11.9952
HSA-MIR-138-1-3P	0.191075	0.869051	6.77054	6.59723	6.09357	6.21785	6.98877	6.78092
HSA-LET-7I-5P	0.173712	0.774028	16.3032	15.9855	16.3466	16.6978	15.894	16.4767
HSA-MIR-3065-5P	0.170678	0.867024	8.31982	8.1984	7.88358	9.05815	7.69509	7.76275
HSA-MIR-7-5P	0.166307	0.856676	9.60188	8.87067	8.82661	8.85881	8.93189	9.89401
HSA-MIR-128-3P	0.155178	0.756012	11.6302	11.5198	11.4671	11.8214	11.51	11.7384
HSA-MIR-625-3P	0.142628	0.867024	8.5191	8.69437	8.56612	8.33718	8.30251	9.32007
HSA-MIR-135A-5P	0.142202	0.962271	6.46176	4.73139	4.66843	6.69926	5.52423	2
HSA-MIR-455-5P	0.142099	0.941124	8.5191	6.64975	6.90781	8.06453	8.41011	5.30488
HSA-MIR-1262	0.139073	0.949916	6.54537	5.14085	5.4942	6.24926	6.74339	2.8312
HSA-MIR-501-3P	0.138527	0.949916	5.52579	8.31914	8.75089	8.91374	8.59535	2.69896
HSA-MIR-760	0.134818	0.947056	3.21084	6.98954	7.46941	7.19478	6.36971	6.82918
HSA-MIR-185-5P	0.128587	0.941124	9.88469	10.2051	10.1545	7.22668	11.1166	10.2253
HSA-MIR-152-3P	0.0850008	0.922099	11.4192	10.6951	10.7226	10.3798	11.3153	11.3288
HSA-MIR-190B	0.072325	0.984952	7.33777	6.14294	6.42872	7.02373	7.6464	2
HSA-MIR-342-3P	0.0609174	0.942945	15.4546	16.3496	16.5686	15.7012	16.484	16.464
HSA-MIR-2276-3P	0.0425472	0.990438	3.21084	4.91426	4.1927	5.68652	2	2
HSA-MIR-654-3P	0.0386868	0.949916	13.0554	12.7584	12.8919	13.3219	12.8344	12.5813
HSA-MIR-3127-5P	0.0280468	0.990438	4.30573	4.58495	5.55026	5.63989	5.26232	2
HSA-MIR-7845-5P	0.00621739	0.998601	2	4.07214	4.56339	5.20003	2	2
HSA-MIR-30A-5P	-0.00727207	0.990438	14.383	14.0644	14.1016	14.4652	14.3087	13.6536
HSA-LET-7C-5P	-0.0104764	0.990438	15.8004	15.2143	15.5382	16.2275	14.4191	15.3921
HSA-MIR-135B-3P	-0.0589097	0.988567	4.30573	3.88451	4.85804	5.26292	4.26907	2
HSA-MIR-29B-2-5P	-0.069972	NA	5.15191	4.45605	4.56339	2	6.12321	2
HSA-MIR-125B-1-3P	-0.0718372	0.942945	9.23724	9.4329	9.50984	9.83457	9.44178	8.31925
HSA-MIR-154-3P	-0.0719173	0.986004	7.02473	3.60941	2.9206	4.83639	2	6.78908
HSA-MIR-505-5P	-0.0806966	0.986004	4.64591	4.70327	4.94425	6.04968	2	3.06408
HSA-MIR-495-3P	-0.0843063	0.984952	8.22158	4.3145	4.66843	7.78274	2	6.66164
HSA-MIR-184	-0.0921956	0.986004	3.85975	4.52194	5.02559	2	5.86408	2
HSA-MIR-191-5P	-0.106356	0.915736	13.3164	14.6196	14.7076	13.4168	14.704	14.2942
HSA-MIR-4510	-0.14871	0.954207	3.85975	4.02747	3.69254	4.34905	3.10167	3.59733
HSA-MIR-502-3P	-0.158673	0.904239	6.17723	7.66149	7.54033	7.37641	7.22813	6.62566
HSA-MIR-134-5P	-0.160804	0.81712	12.7739	13.4488	13.7863	12.8371	13.5229	13.2607
HSA-MIR-542-5P	-0.16525	0.941124	6.06839	6.57412	6.67552	3.39942	7.06484	6.52184
HSA-MIR-494-3P	-0.186338	0.834522	11.357	10.6228	10.1725	10.7153	11.0402	9.84694
HSA-MIR-1293	-0.197485	0.954066	3.21084	4.91426	4.56339	4.34905	5.01207	2
HSA-MIR-125A-3P	-0.209872	0.867024	5.95065	6.83612	6.88619	6.27999	6.72267	6.18124
HSA-MIR-30D-3P	-0.21284	0.943347	6.17723	4.42194	4.45009	6.4518	2.81887	2.95233
HSA-MIR-1292-5P	-0.216008	0.947056	4.30573	5.20242	5.24527	5.38104	5.23331	2
HSA-MIR-26A-5P	-0.229428	0.757957	14.8423	13.9934	13.9466	14.2171	14.4355	13.4557
HSA-MIR-96-5P	-0.230609	NA	5.82245	4.23815	4.1927	2	6.20018	2
HSA-MIR-382-5P	-0.25438	0.735801	14.5786	13.8631	14.0297	14.0309	13.1066	14.39
HSA-MIR-15A-5P	-0.25635	0.856509	10.1142	8.40458	8.40064	7.11179	9.29158	9.51212
HSA-LET-7B-5P	-0.28404	0.698841	17.2557	17.6468	17.9937	17.7876	16.6064	17.5003
HSA-MIR-425-5P	-0.295409	0.7993	10.4542	10.4809	10.4499	11.1302	9.79189	8.3416
HSA-LET-7B-3P	-0.297025	0.92032	5.68173	7.37547	7.72214	7.73916	2	7.06235
HSA-MIR-433-3P	-0.31985	0.915736	6.77054	5.892	6.01607	6.60531	2	6.46189
HSA-MIR-28-5P	-0.329679	0.867024	6.90323	5.39054	5.02559	3.951	5.70413	6.47206
HSA-MIR-193A-5P	-0.347947	0.856509	5.82245	8.5636	9.17303	6.98694	9.27921	5.61117
HSA-MIR-28-3P	-0.373454	0.539004	11.6158	12.3815	12.6368	11.8492	11.6258	12.1703
HSA-MIR-1185-2-3P	-0.37984	0.709157	7.08185	7.66514	7.37944	6.69926	6.84277	7.42355
HSA-MIR-496	-0.381825	0.900654	7.08185	4.93859	4.32712	2	5.57135	6.5509
HSA-MIR-487B-3P	-0.386231	0.577017	11.3997	11.0951	10.915	11.229	9.97279	10.8286
HSA-MIR-361-3P	-0.398851	0.480839	10.3934	11.0546	11.1257	10.3293	10.4184	10.7095
HSA-MIR-1287-5P	-0.404773	0.886617	6.06839	5.9289	6.16712	5.54185	6.69101	2
HSA-MIR-664B-5P	-0.408918	0.941124	3.21084	4.07214	5.1026	2	2	5.32745
HSA-MIR-584-5P	-0.45809	0.501911	8.29588	8.36922	8.68981	7.73916	7.91654	8.30511
HSA-MIR-26B-5P	-0.486155	0.523696	15.14	13.8564	13.6492	13.3159	13.9798	14.2278
HSA-MIR-93-5P	-0.499702	0.351305	13.4874	14.0233	14.1698	12.9342	13.4835	13.7369
HSA-MIR-98-5P	-0.53916	0.591997	10.9975	9.75744	9.38053	10.4675	9.21389	8.83853
HSA-MIR-3928-3P	-0.593142	0.856334	4.64591	6.32929	6.86425	3.6076	7.07305	2
HSA-MIR-708-5P	-0.594253	0.351305	9.91644	9.82588	9.80016	9.24889	9.7374	8.5479
HSA-MIR-3065-3P	-0.612292	0.812251	6.77054	6.51871	6.59785	6.58083	2	6.63474
HSA-MIR-34A-5P	-0.63804	0.591997	7.94198	6.4442	6.42872	6.39677	6.56862	6.56046
HSA-MIR-3187-3P	-0.639444	0.748532	4.30573	6.10045	6.571	4.66069	6.27326	4.24489
HSA-MIR-196B-5P	-0.663089	0.856509	5.68173	4.11547	4.04444	2.86313	5.54798	2
HSA-MIR-30C-5P	-0.681507	0.481574	11.8268	10.6437	10.5129	11.3325	10.0413	9.09848
HSA-MIR-345-5P	-0.686014	0.757957	5.82245	6.15338	6.2371	6.62938	4.75064	2.55336
HSA-MIR-370-3P	-0.687072	0.480839	11.4789	13.181	13.6921	11.1666	12.2317	13.0794
HSA-MIR-654-5P	-0.687311	NA	5.82245	4.07214	4.1927	2	2	5.73453
HSA-MIR-212-5P	-0.746675	0.867024	4.64591	3.98137	4.32712	5.06536	2	2
HSA-MIR-2116-3P	-0.749217	NA	5.68173	5.49266	5.24527	2	6.25893	2
HSA-LET-7D-3P	-0.749559	0.416625	7.38393	8.74697	9.40353	7.88624	8.21247	7.83542
HSA-MIR-574-3P	-0.765269	0.391732	9.42554	11.258	11.636	9.48484	10.7327	10.3477
HSA-MIR-195-3P	-0.778013	0.863343	4.92098	4.61545	4.1927	5.32319	2	2
HSA-LET-7G-5P	-0.787613	0.103437	14.0868	13.1917	13.3144	12.8258	12.8573	12.7155
HSA-MIR-503-5P	-0.79173	0.283185	8.53963	8.69615	8.88772	7.17856	8.46417	7.86658
HSA-MIR-329-3P	-0.800767	0.337883	9.91644	8.95805	8.53867	8.2851	7.8076	9.0296
HSA-MIR-431-3P	-0.802482	0.523482	6.06839	8.63233	8.94111	7.0772	6.94471	8.19894
HSA-LET-7A-2-3P	-0.81792	0.861184	3.85975	4.3145	4.85804	5.06536	2	2
HSA-MIR-361-5P	-0.82178	0.143064	12.4429	12.7663	12.6576	11.3856	12.4209	11.3399
HSA-MIR-92B-5P	-0.828791	0.501911	8.16983	11.3525	12.0547	10.0682	9.37363	11.1653
HSA-MIR-186-5P	-0.829542	0.346587	11.9001	10.6115	10.3684	10.8417	10.4884	8.99477
HSA-MIR-93-3P	-0.850383	0.73163	7.1368	8.20593	7.88358	8.19121	6.36971	2
HSA-MIR-671-3P	-0.864938	0.379186	6.90323	8.9875	9.2805	7.83542	7.91654	7.78738
HSA-MIR-148B-3P	-0.888525	0.0505116	12.02	11.4841	11.5604	10.5021	10.7924	11.1045
HSA-MIR-1185-1-3P	-0.894525	0.436617	9.04955	9.43718	9.18193	5.68652	8.93864	8.75566
HSA-LET-7A-5P	-0.898658	0.113596	18.3748	18.0574	17.8525	17.7772	16.4295	17.1226
HSA-MIR-668-3P	-0.903335	0.731516	6.06839	7.16476	7.6598	5.32319	7.50793	2
HSA-MIR-24-3P	-0.908493	0.130305	14.5799	13.8745	13.7842	12.6993	13.8269	12.8506
HSA-MIR-25-3P	-0.911183	0.0271357	14.3161	14.7474	15.0225	13.9176	13.8689	13.6372
HSA-MIR-18B-3P	-0.921054	0.839787	4.30573	4.45605	4.66843	5.06536	2	2
HSA-MIR-187-3P	-0.927345	0.722889	6.69932	6.02292	6.45832	6.5048	2	5.53564
HSA-MIR-320D	-0.938784	0.284143	6.83841	7.81393	8.26484	6.82963	6.79394	6.8835
HSA-MIR-324-5P	-0.940438	0.698841	7.74386	7.71529	7.54033	7.3331	7.31376	2
HSA-MIR-29B-1-5P	-0.948374	0.818521	5.52579	4.1984	4.85804	5.54185	2	2
HSA-MIR-30D-5P	-0.960034	0.145091	14.1098	15.4973	15.7495	14.1836	14.7058	13.953
HSA-MIR-501-5P	-0.965086	0.812251	4.64591	4.81262	4.94425	2	5.346	2
HSA-MIR-99B-5P	-0.985029	0.151332	13.0758	14.3655	14.456	13.1867	12.254	13.572
HSA-MIR-1307-3P	-0.986018	0.389972	7.59485	10.5511	11.2281	9.35734	8.6067	10.0023
HSA-MIR-154-5P	-0.995447	0.234339	9.71453	8.88169	8.60634	8.8175	7.16808	8.05758
HSA-MIR-132-3P	-1.00836	0.150367	10.1005	9.32053	9.09508	8.38037	9.10801	8.00254
HSA-MIR-15B-3P	-1.01354	0.218628	9.14645	8.28396	7.68506	7.71687	7.68441	7.00049
HSA-MIR-125A-5P	-1.04567	0.159228	15.9253	16.513	16.7549	13.9454	15.368	16.1148
HSA-MIR-323A-3P	-1.06096	0.00292133	12.5793	12.4955	12.5056	11.2916	11.3791	11.6981
HSA-MIR-409-3P	-1.07549	0.0256155	14.5256	14.9622	15.0468	13.3184	13.6141	14.2622
HSA-MIR-339-5P	-1.09963	0.230667	9.97792	11.7227	11.9884	11.2544	9.62044	9.49602
HSA-MIR-125B-2-3P	-1.11022	0.152419	10.5433	10.8586	10.9841	10.0616	10.1818	8.06095
HSA-MIR-21-3P	-1.11558	0.040752	9.15977	9.32399	9.25543	7.94496	7.83199	8.54309
HSA-MIR-99B-3P	-1.1415	0.097736	9.28667	10.5232	11.0328	9.43792	9.02158	9.43626
HSA-MIR-99A-3P	-1.14423	0.613116	8.14324	7.90626	8.13339	7.88624	7.02307	2
HSA-MIR-598-3P	-1.15795	0.0589291	8.97612	8.79939	8.95156	8.26987	7.38143	7.49508
HSA-LET-7E-3P	-1.16522	0.757957	5.52579	5.31821	5.1026	2	5.70413	2
HSA-MIR-4443	-1.17918	0.756012	4.30573	6.24401	6.48733	6.33956	2	2
HSA-MIR-221-5P	-1.20464	0.147139	9.844	9.69811	9.70149	9.245	8.64851	6.92109
HSA-MIR-874-3P	-1.21847	0.613507	4.92098	7.22039	7.54033	2	5.20371	6.93585
HSA-MIR-23A-3P	-1.22465	0.00919145	15.2203	14.6048	14.256	13.5709	13.7301	13.2317
HSA-MIR-3940-3P	-1.22644	0.812251	2	4.93859	5.93417	5.32319	2	2
HSA-MIR-877-5P	-1.25316	0.635276	5.15191	6.02292	6.33609	4.75122	5.70413	2
HSA-MIR-132-5P	-1.27003	0.719849	6.69932	6.61243	6.54365	6.92994	2	2
HSA-MIR-320A	-1.27885	0.152419	11.8058	13.6826	13.7804	10.8836	12.9649	11.4587
HSA-MIR-551B-3P	-1.28148	0.725264	6.83841	4.61545	5.4942	2	2	6.21794
HSA-MIR-27B-5P	-1.30664	0.625367	6.96526	5.47614	4.66843	5.32319	5.39921	2
HSA-MIR-342-5P	-1.3157	0.0501761	9.51121	9.41784	9.42992	7.83542	7.38143	8.83263
HSA-MIR-942-5P	-1.32158	0.0986162	8.22158	7.47447	7.6341	6.67634	5.95572	6.82124
HSA-MIR-20A-5P	-1.3306	0.480839	9.88469	8.30048	7.87263	7.14556	8.829	2.3914
HSA-MIR-224-5P	-1.37708	0.0224921	10.6974	10.9997	11.1106	8.58498	10.1088	9.63596
HSA-MIR-758-5P	-1.37726	0.6173	5.52579	6.0115	6.27086	6.04968	3.33802	2
HSA-MIR-125B-5P	-1.38726	0.0151494	17.6758	17.8443	17.9843	15.4282	16.4262	17.0638
HSA-MIR-769-5P	-1.39414	0.489301	9.27447	9.02633	9.35321	8.34447	8.4981	2
HSA-MIR-363-3P	-1.39838	0.231077	8.67573	8.02178	7.78189	7.14556	4.48133	7.50006
HSA-MIR-412-5P	-1.40955	0.717468	6.90323	4.91426	4.45009	6.01356	2	2
HSA-MIR-339-3P	-1.43204	0.501911	7.02473	7.56711	7.79355	6.62938	6.72267	2
HSA-MIR-323A-5P	-1.44061	0.582739	5.35093	5.73417	6.3985	3.78949	2	5.78433
HSA-MIR-887-3P	-1.48565	0.480839	7.51414	7.99013	7.92657	7.37641	6.34281	2
HSA-MIR-103A-3P	-1.51156	0.00129148	13.9645	14.4696	14.5733	12.3041	13.27	12.8106
HSA-MIR-191-3P	-1.53191	0.656727	6.77054	5.73417	6.2371	6.36845	2	2
HSA-MIR-887-5P	-1.54218	0.719849	3.85975	4.75898	5.1757	4.75122	2	2
HSA-MIR-23C	-1.56005	0.307195	5.35093	5.20242	5.4942	3.6076	4.26907	4.14677
HSA-MIR-431-5P	-1.56432	0.00292133	11.2205	10.6562	10.6018	9.67895	9.35523	8.69185
HSA-LET-7D-5P	-1.58196	1.65792e-05	12.8187	12.4816	12.3602	10.7718	11.0738	11.0918
HSA-MIR-328-3P	-1.59663	0.145091	8.34337	11.0856	11.6846	7.90608	8.98941	10.1957
HSA-MIR-493-3P	-1.60103	0.0200344	10.4487	9.61941	9.99704	7.30349	8.77718	8.86385
HSA-MIR-181A-2-3P	-1.60876	0.0126677	11.9412	11.9605	12.3836	11.2418	10.3227	9.35894
HSA-MIR-3615	-1.62098	0.133768	7.47203	10.8005	11.262	9.21748	9.20645	8.01302
HSA-MIR-23B-3P	-1.65984	0.000174028	14.1179	13.431	13.2484	12.1959	11.9914	11.7515
HSA-MIR-221-3P	-1.66067	0.000479153	16.2638	15.4012	15.3139	14.3762	13.9269	13.8364
HSA-MIR-362-5P	-1.66752	0.626338	5.52579	5.70611	5.84734	2	5.61698	2
HSA-MIR-181B-5P	-1.67276	0.0033995	13.5695	13.2671	13.3521	12.4657	11.2943	10.9863
HSA-MIR-23B-5P	-1.67712	0.507434	6.83841	7.38878	7.96832	2	2.25218	7.3702
HSA-LET-7I-3P	-1.68085	0.48542	7.02473	5.58803	5.1757	5.68652	2	4.33676
HSA-MIR-2277-3P	-1.68226	0.671646	4.64591	4.27683	5.80188	4.99301	2	2
HSA-MIR-105-5P	-1.70671	0.00640632	10.4378	10.5953	10.6714	9.55249	8.72604	7.87809
HSA-MIR-2110	-1.7419	0.618544	3.21084	6.4943	6.97079	2	6.07497	2
HSA-LET-7E-5P	-1.74945	5.46782e-05	14.3124	15.0002	15.2261	13.288	12.8725	13.2445
HSA-MIR-22-3P	-1.77173	0.0414314	11.2675	10.2256	10.0344	8.35894	9.80427	7.3702
HSA-MIR-30C-2-3P	-1.77481	0.0127385	8.0604	9.19613	9.65751	7.48592	7.00602	7.53926
HSA-MIR-485-5P	-1.85187	0.0283551	8.67573	11.0619	11.5372	8.65113	9.03214	9.25533
HSA-MIR-497-5P	-1.85725	0.351433	7.91079	6.51871	6.54365	2	4.62226	6.59808
HSA-MIR-222-3P	-1.86185	0.000876525	13.7483	12.9609	12.8728	12.0102	10.8909	10.988
HSA-MIR-92B-3P	-1.92436	0.000465282	13.9824	14.9019	15.345	12.4873	13.3597	12.7832
HSA-MIR-1180-3P	-1.92561	0.00422671	9.83572	10.6105	11.0255	9.04926	8.92737	7.60078
HSA-MIR-138-5P	-1.93452	0.0307034	11.8659	10.9848	10.6216	8.85371	10.3338	7.44435
HSA-MIR-589-3P	-1.95448	0.63631	4.30573	3.88451	4.66843	2	4.02009	2
HSA-MIR-25-5P	-1.965	0.0598538	7.33777	9.41676	9.88162	8.19121	6.07497	6.76448
HSA-MIR-4286	-2.00866	0.492624	3.21084	5.14085	5.31164	3.39942	3.9505	2
HSA-MIR-22-5P	-2.01778	0.361104	6.90323	6.23422	5.70643	5.5917	4.21073	2
HSA-MIR-1249	-2.03819	0.591997	3.21084	5.35483	5.93417	4.83639	2	2
HSA-MIR-652-3P	-2.04314	0.356132	7.24078	5.54113	6.01607	4.46058	5.54798	2
HSA-MIR-106B-5P	-2.04325	0.523696	6.96526	4.61545	5.31164	2	5.54798	2
HSA-MIR-744-5P	-2.04378	0.0146441	8.74809	11.2198	11.4887	8.35894	9.24511	8.82273
HSA-MIR-455-3P	-2.09134	0.0228602	8.45568	7.49922	8.00889	5.49021	5.17348	6.81327
HSA-MIR-296-3P	-2.11453	0.346335	4.64591	7.68684	8.13339	4.66069	6.61434	2
HSA-MIR-941	-2.12275	0.0087412	7.84632	9.70256	10.3047	7.63602	7.47733	7.38103
HSA-MIR-20B-5P	-2.12945	0.306747	7.1368	7.2401	7.1264	4.22817	6.40916	2
HSA-MIR-665	-2.13355	0.161886	7.24078	8.21592	8.72067	5.77549	7.19842	2.55336
HSA-MIR-409-5P	-2.15572	0.000846205	9.90857	9.53516	9.25964	8.08208	7.32067	6.65273
HSA-MIR-204-5P	-2.15651	3.6872e-06	14.8196	13.9779	14.0588	11.8695	12.0108	12.568
HSA-MIR-106B-3P	-2.17172	0.00531732	11.045	12.1835	12.5091	10.7363	9.54425	8.46888
HSA-MIR-574-5P	-2.22152	0.159228	5.68173	7.04662	7.48388	2.49517	4.7091	5.76792
HSA-MIR-133A-3P	-2.23559	0.327654	5.15191	5.97668	6.2371	4.09623	4.66634	2
HSA-MIR-329-5P	-2.26677	0.244662	6.96526	7.28823	7.87263	6.36845	4.94208	2
HSA-MIR-204-3P	-2.2717	0.274336	5.52579	8.08854	8.47493	6.78747	5.14261	2
HSA-MIR-149-5P	-2.28518	5.30088e-05	10.2942	10.3379	10.6491	8.79107	7.45237	7.94531
HSA-MIR-1306-3P	-2.304	0.257996	7.1368	6.19436	6.36763	5.26292	4.79102	2
HSA-MIR-210-3P	-2.34601	0.000479153	9.00594	9.9455	9.87614	7.51205	7.80267	6.39934
HSA-MIR-1296-5P	-2.37692	0.218305	6.46176	7.21044	7.88358	5.818	5.346	2
HSA-MIR-664A-3P	-2.38247	0.335593	7.08185	5.97668	5.65623	2.49517	5.57135	2
HSA-MIR-323B-3P	-2.38523	1.53365e-09	11.1851	11.4408	11.3277	8.88403	8.64024	9.24647
HSA-MIR-423-3P	-2.40406	3.40158e-05	12.3457	13.6802	13.852	11.4813	10.8609	10.5979
HSA-MIR-671-5P	-2.41658	0.00141303	10.8897	11.9309	12.0727	8.82794	10.2174	8.00953
HSA-MIR-107	-2.45642	2.03355e-05	9.53186	9.71141	9.60885	6.33956	7.41411	7.53926
HSA-MIR-767-5P	-2.47527	0.119869	10.6128	10.6915	11.1756	8.46973	9.33489	2.20893
HSA-MIR-485-3P	-2.49664	0.00323973	11.4165	12.4479	12.8391	7.61206	10.1646	10.4889
HSA-MIR-625-5P	-2.49839	0.183609	7.55506	7.40633	6.65009	5.06536	5.74581	2
HSA-MIR-3605-3P	-2.52985	0.343044	6.69932	7.00114	7.16281	2	6.05853	2
HSA-MIR-767-3P	-2.57905	NA	7.51414	6.70043	6.74921	2	2	6.07853
HSA-MIR-2277-5P	-2.60761	0.357127	6.77054	6.11119	6.48733	5.54185	2	2
HSA-MIR-127-3P	-2.60987	6.23512e-09	15.3429	15.8913	16.2853	13.5181	13.4115	12.8201
HSA-MIR-1307-5P	-2.64984	0.158546	7.47203	6.64975	6.54365	4.91682	5.14261	2
HSA-MIR-320E	-2.65162	0.12136	4.92098	5.54113	5.31164	3.39942	3.63276	2.55336
HSA-MIR-92A-3P	-2.68544	4.01381e-08	15.1588	15.8642	16.0506	12.3618	13.4012	13.2039
HSA-MIR-197-3P	-2.70719	0.00406065	9.39206	11.4778	11.8318	9.17314	8.77718	6.54128
HSA-MIR-181D-5P	-2.71693	0.0869792	9.0779	7.53556	7.31618	5.73169	6.44755	2.20893
HSA-MIR-324-3P	-2.71954	0.00178141	7.77883	9.11172	9.41867	6.58083	5.01207	6.69674
HSA-MIR-543	-2.74165	0.130305	10.6463	8.4241	8.39299	7.79343	6.98006	2
HSA-MIR-1306-5P	-2.74177	0.186832	5.68173	8.79773	9.5413	4.09623	7.44606	2
HSA-MIR-495-5P	-2.75356	0.335593	6.83841	6.05666	6.13082	5.32319	2	2
HSA-MIR-1271-5P	-2.76647	0.108903	7.91079	8.99767	9.07612	7.02373	6.05853	2
HSA-MIR-425-3P	-2.81128	0.274392	7.51414	7.7188	8.00889	6.58083	2	2
HSA-MIR-181A-5P	-2.84478	1.56113e-05	15.3866	14.4793	15.0337	13.0463	11.6684	11.0436
HSA-MIR-589-5P	-2.95417	0.095741	7.18973	8.50167	8.98753	6.67634	5.17348	2
HSA-MIR-3200-3P	-2.98961	0.0449505	7.94198	7.81393	8.33832	2	5.31864	6.03804
HSA-MIR-30C-1-3P	-3.08042	0.133983	5.82245	5.95299	6.01607	3.39942	4.14994	2
HSA-MIR-411-3P	-3.10989	0.275395	7.24078	5.60333	4.1927	2	4.79102	2
HSA-MIR-15B-5P	-3.22432	3.61426e-15	13.312	12.9359	13.1625	9.47159	9.86699	10.3127
HSA-MIR-484	-3.22521	2.13412e-05	10.0077	11.0982	10.8758	6.58083	8.49199	6.63474
HSA-MIR-758-3P	-3.24152	0.211793	8.16983	6.40108	6.36763	5.68652	2	2
HSA-MIR-370-5P	-3.25526	0.106112	7.24078	6.4442	6.3985	2.86313	5.04583	2
HSA-MIR-493-5P	-3.26323	1.4116e-10	12.9549	12.7608	12.7733	9.57125	10.1335	8.66552
HSA-MIR-532-3P	-3.32342	0.152419	6.90323	8.31217	8.86026	2	6.53335	2
HSA-MIR-769-3P	-3.43619	0.0476651	6.06839	8.08581	8.23094	4.83639	5.23331	2
HSA-MIR-299-5P	-3.82026	1.92488e-12	11.3129	10.7703	10.4609	6.72183	7.66281	6.72251
HSA-MIR-365A-3P	-3.90874	0.0739384	8.74809	9.14869	8.7449	6.62938	2	2
HSA-MIR-377-5P	-3.96737	0.0644753	7.42865	7.5033	7.73429	2	5.29076	2
HSA-MIR-365B-3P	-3.99637	0.0386391	8.89875	9.14739	8.73284	6.58083	2	2.20893
HSA-MIR-218-1-3P	-4.18523	0.0699536	6.46176	6.96607	7.16281	4.5641	2	2
HSA-MIR-487B-5P	-4.29016	0.0482291	7.42865	7.62072	7.88358	5.13427	2	2
HSA-MIR-151A-5P	-4.39438	0.0284126	7.08185	5.509	4.76635	2	2.25218	3.59733
HSA-MIR-505-3P	-4.60391	0.0199293	8.5191	7.4408	7.91594	2	5.14261	2
HSA-MIR-1301-3P	-4.64845	0.0187164	7.24078	8.34439	8.79796	2	5.31864	2
HSA-MIR-1260B	-4.67672	0.00423948	6.46176	8.41546	8.73888	5.06536	3.10167	2
HSA-MIR-193B-3P	-4.76046	0.0260553	6.90323	6.98954	7.16281	4.22817	2	2
HSA-MIR-181C-5P	-4.96421	0.0767984	5.35093	5.05443	4.66843	2.86313	2	2
HSA-MIR-130B-5P	-5.73806	5.03265e-07	10.8976	9.11038	9.10915	2	5.17348	4.75827
HSA-MIR-7974	-6.03271	0.175103	3.85975	3.83353	4.04444	2	2	2
HSA-MIR-3687	-6.37825	0.113596	3.85975	4.42194	4.1927	2	2	2
HSA-MIR-663A	-6.65035	0.0739384	3.85975	4.91426	4.1927	2	2	2
HSA-MIR-3129-3P	-6.75694	0.0596818	4.64591	3.88451	4.76635	2	2	2
HSA-MIR-636	-6.81895	0.0518091	4.30573	4.23815	4.94425	2	2	2
HSA-MIR-105-3P	-6.89596	0.0474963	5.15191	4.35121	4.04444	2	2	2
HSA-MIR-503-3P	-6.90031	0.0438934	4.64591	4.58495	4.56339	2	2	2
HSA-MIR-6747-3P	-7.12218	0.0289595	3.85975	4.83871	5.31164	2	2	2
HSA-MIR-200B-3P	-7.32883	0.0165402	5.52579	4.35121	4.76635	2	2	2
HSA-MIR-874-5P	-7.39469	0.0138119	4.30573	5.032	5.4942	2	2	2
HSA-MIR-5001-3P	-7.39889	0.0142113	5.68173	4.61545	4.45009	2	2	2
HSA-MIR-770-5P	-7.4051	0.0123122	5.15191	5.14085	4.76635	2	2	2
HSA-MIR-6511A-3P	-7.41851	0.0122805	4.64591	4.93859	5.43588	2	2	2
HSA-MIR-3173-5P	-7.44498	0.010988	4.92098	5.29955	4.94425	2	2	2
HSA-MIR-550A-3P	-7.51269	0.0106249	5.82245	4.61545	4.56339	2	2	2
HSA-MIR-494-5P	-7.61935	0.00628177	5.35093	4.88951	5.3751	2	2	2
HSA-MIR-2355-3P	-7.64957	0.00675656	5.68173	5.40807	4.32712	2	2	2
HSA-MIR-582-5P	-7.69115	0.00965171	6.37301	3.98137	4.1927	2	2	2
HSA-MIR-500A-5P	-7.72389	0.0045302	5.52579	5.40807	4.94425	2	2	2
HSA-MIR-381-5P	-7.73491	0.00566198	6.06839	4.96251	4.45009	2	2	2
HSA-MIR-6511B-3P	-7.7837	0.00420665	4.64591	5.3728	5.84734	2	2	2
HSA-MIR-410-5P	-7.94706	0.0021972	5.68173	4.83871	5.84734	2	2	2
HSA-MIR-500B-5P	-8.0776	0.00157404	6.37301	5.07653	5.02559	2	2	2
HSA-MIR-296-5P	-8.13976	0.00119803	4.64591	6.03426	6.01607	2	2	2
HSA-MIR-1226-3P	-8.59805	0.000166424	4.92098	6.15338	6.74921	2	2	2
HSA-MIR-379-3P	-8.60447	0.000288641	7.1368	5.31821	4.85804	2	2	2
HSA-MIR-4521	-8.80927	4.90652e-05	7.08185	5.60333	5.80188	2	2	2
HSA-MIR-185-3P	-8.822	5.86559e-05	4.92098	6.51871	6.90781	2	2	2
HSA-MIR-129-5P	-8.89234	1.58727e-05	5.95065	6.74249	6.3985	2	2	2
HSA-MIR-29C-5P	-9.0366	7.70814e-06	7.02473	6.35663	6.05534	2	2	2
HSA-MIR-487A-5P	-9.55111	1.32163e-07	7.29009	6.57412	7.14472	2	2	2
HSA-MIR-18A-3P	-9.71403	2.94198e-08	7.1368	6.96014	7.44004	2	2	2
HSA-MIR-424-3P	-9.91174	2.94198e-08	6.27844	7.79073	7.6598	2	2	2
HSA-MIR-145-5P	-10.7361	3.80427e-12	8.47713	8.11279	7.93712	2	2	2
HSA-MIR-331-3P	-11.0842	5.40739e-12	7.24078	8.73487	9.07134	2	2	2
